# Supplementary material for: A high throughput drug screening assay to identify compounds that promote oligodendrocyte differentiation using acutely dissociated and purified oligodendrocyte precursor cells
Source: BMC Res Notes. 2016 Sep 5;9(1):419. doi: 10.1186/s13104-016-2220-2 (PMC5011342; doi:10.1186/s13104-016-2220-2)
Supplement: Supplementary file 2 — 10.1186/s13104-016-2220-2 NCC library toxicity screen data set. [file 13104_2016_2220_MOESM2_ESM.xlsx]

## Sheet: All Tox data
	Common name	NCC plate number	NCC well ID	10 µM (% DMSO)	1 µM (% DMSO)	0.1 µM (% DMSO)
1	Nalbufina	NCP002285	A02	99.1217	98.834	99.0166
2	Flurbiprofen	NCP002285	A03	91.2419	102.894	95.9411
3	Famotidine	NCP002285	A04	101.868	96.4346	92.3491
4	Albuterol	NCP002285	A05	100.691	97.2959	92.7492
5	Prochlorperazine	NCP002285	A06	12.5604	107.348	122.477
6	Bifemelane	NCP002285	A07	40.1053	92.516	96.4152
7	Cotinine	NCP002285	A08	98.6551	91.9712	88.9202
8	Pizotyline	NCP002285	A09	24.5819	65.2648	86.6617
9	Ketoconazole	NCP002285	A10	109.446	125.62	98.1254
10	Pramipexole	NCP002285	A11	96.0463	92.5367	88.7762
11	Raclopride	NCP002285	B02	89.9223	92.7742	93.2487
12	Deferiprone	NCP002285	B03	84.8265	90.1015	91.2633
13	SR57227A	NCP002285	B04	77.4533	88.2562	85.6732
14	Vesamicol	NCP002285	B05	145.995	119.908	94.3049
15	Amiridine	NCP002285	B06	89.5319	86.426	87.3221
16	CGS 15943	NCP002285	B07	111.808	94.8475	81.1521
17	Cycloserine	NCP002285	B08	97.4193	86.9971	82.1903
18	Estradiol	NCP002285	B09	64.6034	75.5109	81.1542
19	Tripelennamine	NCP002285	B10	80.6752	86.1395	82.8539
20	Lidocaine	NCP002285	B11	85.4997	85.9925	84.7546
21	Zacopride	NCP002285	C02	91.8798	88.6313	87.0173
22	Loxapine	NCP002285	C03	29.0493	71.4452	85.7071
23	Pancuronium	NCP002285	C04	88.0485	83.2463	83.2581
24	Picrotin	NCP002285	C05	85.5539	84.6034	84.7588
25	Clotrimazole	NCP002285	C06	54.8956	124.758	82.3247
26	Cinanserin	NCP002285	C07	74.7473	84.3018	80.3308
27	Fluvoxamine	NCP002285	C08	39.9625	67.6982	79.1053
28	Hexamethylene bisacetamide	NCP002285	C09	87.3458	83.0823	80.4853
29	Amiloride	NCP002285	C10	90.8249	83.7307	82.2379
30	Indomethacin	NCP002285	C11	87.0983	85.4459	81.3066
31	Skf 83566	NCP002285	D02	54.7299	85.5722	86.1495
32	Dextromethorphan	NCP002285	D03	59.5857	86.8558	82.6443
33	Metronidazole	NCP002285	D04	79.3385	88.718	84.562
34	Terazosin	NCP002285	D05	78.7082	80.7602	81.0865
35	Loratadine	NCP002285	D06	13.9429	77.7048	90.768
36	Cisapride	NCP002285	D07	73.5724	89.0064	80.3837
37	Doxepin	NCP002285	D08	64.3692	85.0425	81.4696
38	Diphenhydramine	NCP002285	D09	62.4373	80.0062	79.3424
39	Tacrine	NCP002285	D10	77.756	80.0307	80.5488
40	LY 171883	NCP002285	D11	86.0566	81.303	79.6853
41	Cordycepin	NCP002285	E02	16.0223	38.3001	71.8621
42	Duloxetine	NCP002285	E03	12.5909	45.4607	82.5512
43	Scopolamine hydrobromide	NCP002285	E04	88.4922	90.4954	81.1288
44	Diphenylcyclopropenone	NCP002285	E05	11.6825	64.9595	73.856
45	Phenelzine	NCP002285	E06	93.0528	80.2475	78.4195
46	Indatraline	NCP002285	E07	11.6768	41.086	75.4689
47	Trifluoperazine	NCP002285	E08	11.3284	85.8436	116.231
48	Galantamine	NCP002285	E09	81.5207	81.6837	86.2193
49	Ethinyl Estradiol	NCP002285	E10	43.8986	87.9876	80.9722
50	Paroxetine	NCP002285	E11	11.7206	38.3265	70.6514
51	AM 404	NCP002285	F02	11.4064	33.1055	87.9275
52	Racecadotril	NCP002285	F03	77.5789	92.8609	87.3793
53	Verapamil	NCP002285	F04	42.9826	92.793	84.5154
54	2-oxothiazolidine-4-carboxylic acid	NCP002285	F05	83.6859	89.5756	78.8979
55	Riluzole	NCP002285	F06	75.4119	87.3213	76.4722
56	Trazodone	NCP002285	F07	84.9331	78.9149	90.7532
57	Levorphanol	NCP002285	F08	73.9875	83.4272	77.4437
58	Ifenprodil	NCP002285	F09	103.258	134.646	92.9947
59	Cytarabine	NCP002285	F10	43.1445	56.2364	60.1994
60	Epigallocatechin gallate	NCP002285	F11	48.5297	78.8093	81.8887
61	Pilocarpine	NCP002285	G02	90.0994	101.039	90.1648
62	Diclofenac	NCP002285	G03	88.8178	95.5166	90.0822
63	Selegiline	NCP002285	G04	91.1638	88.7821	85.8193
64	Mesoridazine	NCP002285	G05	28.3218	76.6493	82.1173
65	Naltrindole	NCP002285	G06	17.8809	66.6841	80.6102
66	Prazosin	NCP002285	G07	13.1126	87.5569	80.9235
67	L-NMMA	NCP002285	G08	92.9786	92.4255	84.09
68	Disulfiram	NCP002285	G09	13.8248	18.0757	22.574
69	Methotrexate	NCP002285	G10	52.7723	68.486	77.8671
70	Mesalamine	NCP002285	G11	87.1801	92.1918	86.1982
71	Nifedipine	NCP002285	H02	12.3509	80.0477	85.2203
72	Progesterone	NCP002285	H03	112.802	102.197	88.209
73	Zucapsaicin	NCP002285	H04	36.8662	71.9711	85.6436
74	Zardaverine	NCP002285	H05	67.4236	93.4829	86.4924
75	Nornicotine	NCP002285	H06	98.379	100.904	85.9907
76	Urapidil	NCP002285	H07	96.1568	89.8319	84.4604
77	Maprotiline	NCP002285	H08	13.7944	54.0745	78.1973
78	Piribedil	NCP002285	H09	102.867	100.07	88.5201
79	1-(3-trifluoromethylphenyl)piperazine hydrochloride (TFMPP)	NCP002285	H10	76.4174	101.935	91.5385
80	Etomoxir	NCP002285	H11	86.2166	92.254	85.724
81	Cephalexin	NCP002312	A02	111.728	110.171	103.01
82	Troxipide	NCP002312	A03	109.345	114.696	101.539
83	Sulpiride	NCP002312	A04	115.393	115.977	104.901
84	Alprazolam	NCP002312	A05	138.752	114.919	101.863
85	Docetaxel	NCP002312	A06	47.5852	38.7584	39.0574
86	Methyltestosterone	NCP002312	A07	101.863	111.683	102.634
87	Moclobemide	NCP002312	A08	112.889	109.574	99.2454
88	Flubendazole	NCP002312	A09	43.6606	69.2768	74.3535
89	Polydatin	NCP002312	A10	113.124	110.385	105.469
90	Gabexate	NCP002312	A11	122.921	108.674	104.58
91	Pidotimod	NCP002312	B02	103.796	104.803	96.8899
92	Actarit	NCP002312	B03	102.461	104.44	96.4322
93	Pemoline	NCP002312	B04	100.767	103.796	96.0088
94	Lamotrigine	NCP002312	B05	99.5163	104.463	94.8076
95	Honokiol	NCP002312	B06	11.3749	78.1643	95.4245
96	Tosufloxacin	NCP002312	B07	92.1893	104.071	95.3756
97	Halometasone hydrate	NCP002312	B08	105.878	109.323	103.748
98	Tacrolimus	NCP002312	B09	109.021	101.987	94.5959
99	Secnidazole	NCP002312	B10	109.718	99.6306	97.5339
100	Oxiconazole	NCP002312	B11	11.6949	194.917	130.616
101	Ramipril	NCP002312	C02	100.39	98.4224	90.8184
102	Azelastine	NCP002312	C03	11.9965	51.4656	90.1074
103	letrozole	NCP002312	C04	100.888	99.2038	92.0143
104	Crotamiton	NCP002312	C05	97.8298	106.254	92.3236
105	Tolterodine	NCP002312	C06	46.4928	87.7517	88.4358
106	Amdinocillin	NCP002312	C07	102.349	98.8095	89.713
107	Triclabendazole	NCP002312	C08	11.1009	131.415	96.879
108	Valaciclovir	NCP002312	C09	101.477	97.9685	91.3756
109	Nifekalant	NCP002312	C10	108.635	97.5959	94.3842
110	Midecamycin	NCP002312	C11	91.1667	95.7005	92.7452
111	Fenpiverinium	NCP002312	D02	101.059	96.8652	93.2535
112	Tocainide	NCP002312	D03	97.9898	96.1762	94.9215
113	Meropenem	NCP002312	D04	102.288	98.0734	95.7718
114	Bupropion	NCP002312	D05	127.623	98.8601	94.2974
115	Carmofur	NCP002312	D06	14.6265	76.0862	90.5018
116	Atomoxetine	NCP002312	D07	33.8232	74.8599	87.3847
117	Rofecoxib	NCP002312	D08	114.899	97.2324	91.5439
118	Erythromycin	NCP002312	D09	59.1091	89.6308	93.3729
119	Nateglinide	NCP002312	D10	99.4519	92.436	93.4182
120	Famciclovir	NCP002312	D11	105.904	90.631	97.628
121	Nandrolone	NCP002312	E02	96.2004	98.5273	94.3969
122	Taxifolin	NCP002312	E03	88.7428	93.7038	96.4105
123	Orlistat	NCP002312	E04	12.4876	80.1393	80.3454
124	Alfuzosin	NCP002312	E05	86.5984	89.6272	90.0694
125	N-Methylparoxetine	NCP002312	E06	18.6983	60.7311	86.737
126	Artesunate	NCP002312	E07	73.9508	100.915	93.2499
127	Bisoprolol	NCP002312	E08	96.5075	89.8008	91.296
128	Aripiprazole	NCP002312	E09	11.2756	86.4875	88.2477
129	Megestrol acetate	NCP002312	E10	96.491	89.3197	97.154
130	Sotalol	NCP002312	E11	106.935	89.4608	96.2422
131	Nizatidine	NCP002312	F02	96.6271	89.0466	92.5805
132	Ofloxacin	NCP002312	F03	99.4924	91.472	95.287
133	Ondansetron	NCP002312	F04	101.843	92.181	92.9062
134	Sultopride	NCP002312	F05	96.1728	89.8316	93.7058
135	Olmesartan	NCP002312	F06	93.9144	87.399	91.3521
136	Itraconazole	NCP002312	F07	26.1871	29.209	86.1382
137	Ezetimibe	NCP002312	F08	48.6814	87.3701	93.7112
138	Trimebutine	NCP002312	F09	146.861	134.578	113.395
139	Ormetoprim	NCP002312	F10	95.4335	90.98	101.351
140	Rufloxacin	NCP002312	F11	102.757	89.09	98.2503
141	Flucytosine	NCP002312	G02	99.417	90.7449	98.2395
142	Cefatrizine	NCP002312	G03	104.096	95.1326	99.135
143	Levonorgestrel	NCP002312	G04	91.472	87.9922	97.5394
144	Lofepramine	NCP002312	G05	47.1126	79.5913	97.9084
145	Losartan	NCP002312	G06	101.541	91.6058	97.619
146	Cefpodoxime proxetil	NCP002312	G07	97.988	90.7286	96.8863
147	Tiagabine	NCP002312	G08	92.6748	89.2094	99.884
148	Mestanolone	NCP002312	G09	119.605	94.0746	101.655
149	Zileuton	NCP002312	G10	77.3752	89.4138	104.36
150	Distylin	NCP002312	G11	99.3158	92.0941	109.483
151	Oxcarbazepine	NCP002312	H02	73.5186	92.0128	101.657
152	Idebenone	NCP002312	H03	10.9666	80.9459	99.7284
153	Cetraxate	NCP002312	H04	104.464	92.1158	102.75
154	Perospirone	NCP002312	H05	131.471	163.5	110.243
155	Temozolomide	NCP002312	H06	100.182	94.6913	104.678
156	Buflomedil	NCP002312	H07	124.251	97.6285	105.17
157	Idarubicin	NCP002312	H08	11.4448	10.933	13.8779
158	Nisoldipine	NCP002312	H09	11.3547	11.9332	94.1708
159	Stavudine	NCP002312	H10	107.169	91.4557	109.538
160	Alosetron	NCP002312	H11	96.3383	91.1663	105.585
161	Bupropion	NCP002343	A02	131.854	101.608	97.1774
162	Pazufloxacin	NCP002343	A03	104.302	97.9978	95.3499
163	Topotecan	NCP002343	A04	12.27	49.6781	71.9793
164	Naftopidil	NCP002343	A05	26.4318	87.5154	96.2006
165	Rosiglitazone maleate	NCP002343	A06	157.671	103.187	95.2816
166	Bicalutamide	NCP002343	A07	119.157	95.9648	93.2738
167	Tegafur	NCP002343	A08	99.2804	92.6015	88.446
168	Hyperoside	NCP002343	A09	14.6186	29.7613	90.256
169	Doxorubicin	NCP002343	A10	13.3865	11.0047	86.1617
170	Midazolam	NCP002343	A11	127.704	99.9275	90.9597
171	Irsogladine	NCP002343	B02	94.822	92.7225	92.192
172	Miglitol	NCP002343	B03	90.2992	92.6331	90.5973
173	Etiracetam	NCP002343	B04	91.7076	90.6228	86.3034
174	Nobiletin	NCP002343	B05	28.0658	28.091	76.3275
175	Citalopram	NCP002343	B06	109.598	100.984	85.8641
176	Benidipine	NCP002343	B07	11.6312	92.9713	84.644
177	Oligomycin C	NCP002343	B08	68.4471	87.0177	86.9126
178	Flumazenil	NCP002343	B09	95.5139	88.1832	84.777
179	Moxonidine	NCP002343	B10	98.3838	88.546	85.3844
180	Lamivudine	NCP002343	B11	113.253	96.0034	87.3222
181	Acarbose	NCP002343	C02	93.2108	92.0021	88.8014
182	Tranilast	NCP002343	C03	85.7536	90.0059	90.4923
183	Pramipexole	NCP002343	C04	97.6407	89.6098	86.7848
184	Finasteride	NCP002343	C05	85.2608	85.8276	83.2559
185	Zeranol	NCP002343	C06	69.319	85.7558	83.5745
186	Amlexanox	NCP002343	C07	91.9085	88.5968	84.3097
187	Benazepril	NCP002343	C08	93.6373	88.234	84.6055
188	Ozagrel	NCP002343	C09	92.2289	85.8855	82.7517
189	Nitrazepam	NCP002343	C10	95.0078	88.9158	84.1819
190	Procarbazine	NCP002343	C11	96.5963	87.214	82.2546
191	Benproperine	NCP002343	D02	20.9157	122.594	105.086
192	Olanzapine	NCP002343	D03	30.2286	60.6039	90.7531
193	Risperidone	NCP002343	D04	90.2044	99.761	92.3338
194	Zolpidem	NCP002343	D05	93.5236	90.7788	86.9301
195	Latanoprost	NCP002343	D06	81.4203	91.5412	85.2059
196	Cerivastatin	NCP002343	D07	11.5288	52.3245	97.3472
197	Oxymetholone	NCP002343	D08	48.8905	79.2203	82.4086
198	Isoquercitrin	NCP002343	D09	101.417	92.9117	85.521
199	Pefloxacin	NCP002343	D10	89.6983	87.603	87.8509
200	Esomeprazole	NCP002343	D11	95.3016	89.9989	85.5087
201	Phenprobamate	NCP002343	E02	92.716	95.1165	96.0081
202	Nefazodone	NCP002343	E03	42.8095	111.202	99.6228
203	Pioglitazone	NCP002343	E04	163.862	119.941	96.8675
204	Nevirapine	NCP002343	E05	93.2942	90.1531	93.7272
205	2',3'-Dideoxyinosine	NCP002343	E06	86.1687	88.2252	88.5668
206	Icariin	NCP002343	E07	88.796	88.3391	86.447
207	Ipriflavone	NCP002343	E08	116.699	92.1353	87.3362
208	Rifabutin	NCP002343	E09	36.9674	79.7022	86.7341
209	Venlafaxine	NCP002343	E10	76.6757	85.1669	89.1375
210	Sulfasalazine	NCP002343	E11	94.877	89.764	89.0289
211	Memantine	NCP002343	F02	59.7066	93.1781	97.7883
212	Moxifloxacin	NCP002343	F03	75.764	92.6769	98.2136
213	Cilastatin	NCP002343	F04	89.5049	95.5407	96.787
214	Topiramate	NCP002343	F05	86.4512	93.4848	93.9915
215	Sertraline	NCP002343	F06	11.0512	24.5525	74.6401
216	Methandriol	NCP002343	F07	87.998	87.4821	91.2328
217	Oxaprozin	NCP002343	F08	78.0292	86.5848	91.7509
218	Esmolol	NCP002343	F09	112.601	98.1521	93.8445
219	Pantoprazole	NCP002343	F10	95.2239	91.0697	94.0825
220	Torsemide	NCP002343	F11	93.4288	88.2568	90.5133
221	Carvedilol	NCP002343	G02	12.016	54.5013	100.654
222	Nelfinavir	NCP002343	G03	11.2824	58.9845	100.367
223	Argatroban	NCP002343	G04	93.0421	101.137	102.662
224	Voriconazole	NCP002343	G05	95.9556	97.4493	99.0871
225	Calcipotriene	NCP002343	G06	11.4928	89.0244	98.2784
226	Triptolide	NCP002343	G07	13.7448	13.2025	73.9224
227	Rolipram	NCP002343	G08	86.781	92.8101	97.0601
228	Tadalafil	NCP002343	G09	93.8723	92.9766	99.1642
229	Fluticasone	NCP002343	G10	111.894	105.892	103.015
230	Tropisetron	NCP002343	G11	82.461	90.9278	98.4184
231	Pentoxifylline	NCP002343	H02	98.0388	101.132	107.187
232	Pravastatin	NCP002343	H03	150.861	123.76	113.292
233	Valdecoxib	NCP002343	H04	104.793	103.778	109.298
234	Fenoldopam	NCP002343	H05	75.9137	97.4195	106.248
235	Adriamycin	NCP002343	H06	11.8625	11.2238	84.1696
236	Rosiglitazone maleate	NCP002343	H07	141.914	108.38	108.13
237	Mosapride	NCP002343	H08	129.534	103.648	102.173
238	Modafinil	NCP002343	H09	99.6178	94.617	105.149
239	Indinavir	NCP002343	H10	92.1531	91.6674	104.93
240	Ranolazine	NCP002343	H11	95.9139	92.2195	99.2307
241	Nitrendipine	NCP002370	A02	35.5678	90.7394	103.538
242	Rutin	NCP002370	A03	106.107	107.559	105.987
243	Ritonavir	NCP002370	A04	69.8043	97.3507	96.4984
244	Pterostilbene	NCP002370	A05	27.3228	62.5052	101.012
245	Ticlopidine	NCP002370	A06	90.3093	102.668	107.304
246	Physostigmine	NCP002370	A07	77.9975	96.6729	105.328
247	Rizatriptan	NCP002370	A08	86.2578	94.7512	109.942
248	Itopride	NCP002370	A09	87.0558	97.5089	111.547
249	Remacemide	NCP002370	A10	44.6914	88.5632	112.596
250	2-Chloroadenosine	NCP002370	A11	99.5384	99.1932	113.058
251	Saquinavir	NCP002370	B02	14.5448	88.9348	94.9841
252	Penciclovir	NCP002370	B03	90.7122	98.0233	100.055
253	Vinorelbine	NCP002370	B04	11.1187	34.4017	56.7792
254	Roxatidine acetate	NCP002370	B05	85.6574	95.9778	100.744
255	loxoprofen	NCP002370	B06	87.6141	92.5028	99.7708
256	Lobeline	NCP002370	B07	64.3159	89.9326	96.8807
257	Rifapentine	NCP002370	B08	25.2894	73.0457	94.7957
258	Rifaximin	NCP002370	B09	21.0479	69.3882	100.561
259	Altanserin	NCP002370	B10	56.0402	94.0975	107.159
260	Ornidazole	NCP002370	B11	82.1967	91.345	106.376
261	Bifonazole	NCP002370	C02	11.8841	187.232	120.552
262	Calcitriol	NCP002370	C03	10.9709	107.977	99.4033
263	linezolid	NCP002370	C04	94.7291	94.1319	95.7357
264	Brompheniramine	NCP002370	C05	39.203	84.4309	95.3091
265	Zafirlukast	NCP002370	C06	41.9021	78.6695	94.8862
266	Doxylamine	NCP002370	C07	74.9799	86.5796	96.0349
267	Loteprednol etabonate	NCP002370	C08	86.4113	98.3691	104.125
268	Montelukast	NCP002370	C09	10.9824	83.046	95.4827
269	Betaxolol	NCP002370	C10	103.576	97.7859	101.64
270	DMPP	NCP002370	C11	111.11	89.4526	101.44
271	Sumatriptan	NCP002370	D02	92.0934	98.2435	95.0524
272	Diphenoxylate	NCP002370	D03	23.1984	27.6872	85.6101
273	Lomerizine	NCP002370	D04	11.0323	58.5295	92.5021
274	Anagrelide hydrochloride	NCP002370	D05	81.1627	90.3712	93.069
275	Terbinafine	NCP002370	D06	10.9882	92.1673	90.491
276	Milnacipran	NCP002370	D07	71.1644	85.0829	88.3562
277	Enalaprilat	NCP002370	D08	82.9774	91.1798	92.8714
278	Zalcitabine	NCP002370	D09	79.3364	86.4145	95.3571
279	Indirubin	NCP002370	D10	46.2836	78.205	97.6157
280	Pirenperone	NCP002370	D11	83.0446	92.1002	101.939
281	Exemestane	NCP002370	E02	102.41	95.1418	92.7126
282	Felbamate	NCP002370	E03	91.8632	95.4566	92.3193
283	Efavirenz	NCP002370	E04	16.7931	85.6214	90.4393
284	Tegaserod	NCP002370	E05	11.5157	33.1286	88.5132
285	Isradipine	NCP002370	E06	45.6103	80.5171	89.4015
286	5-fluoropyrimidine	NCP002370	E07	80.4261	85.5526	89.8594
287	Donepezil	NCP002370	E08	135.102	144.724	114.34
288	Clonidine hydrochloride	NCP002370	E09	77.2109	84.3294	91.8779
289	Azasetron	NCP002370	E10	76.8158	80.8939	94.1697
290	Mestranol	NCP002370	E11	113.997	102.952	101.863
291	Nitazoxanide	NCP002370	F02	55.7064	96.5129	90.9749
292	Droperidol	NCP002370	F03	71.5845	97.1941	90.7533
293	Irbesartan	NCP002370	F04	89.6897	92.7728	88.925
294	Milrinone	NCP002370	F05	79.6395	85.8364	87.1817
295	Valsartan	NCP002370	F06	82.941	84.0352	86.6277
296	Chlorpheniramine	NCP002370	F07	46.7344	77.7405	86.4818
297	Nimetazepam	NCP002370	F08	81.8226	82.8482	89.5307
298	Otenzepad	NCP002370	F09	75.6686	81.3739	91.2168
299	GR 89696	NCP002370	F10	70.6694	83.7239	94.5963
300	2-(2-aminoethyl)pyridine	NCP002370	F11	73.2131	81.871	97.4808
301	Diazepam	NCP002370	G02	102.481	97.1563	92.4744
302	Pentoxifylline	NCP002370	G03	94.9344	93.5659	92.7551
303	Repaglinide	NCP002370	G04	125.165	96.7933	90.4744
304	Cetirizine	NCP002370	G05	87.4433	89.3322	92.3285
305	Piroxicam	NCP002370	G06	87.0846	88.2552	91.2962
306	Dofetilide	NCP002370	G07	122.085	97.9958	96.1217
307	Nicorandil	NCP002370	G08	82.1737	85.6007	92.5907
308	MK 886	NCP002370	G09	10.7522	107.017	97.2869
309	Prednisolone hemisuccinate	NCP002370	G10	94.263	94.98	106.731
310	Benactyzine	NCP002370	G11	90.0177	88.2277	100.458
311	Quetiapine hemifumarate	NCP002370	H02	117.137	149.319	117.957
312	Ketorolac	NCP002370	H03	103.417	101.696	97.6784
313	Ethylestrenol	NCP002370	H04	54.2485	96.1206	98.0219
314	Citalopram	NCP002370	H05	91.913	94.851	95.8705
315	Glycopyrrolate	NCP002370	H06	115.044	91.3983	96.6738
316	Formoterol	NCP002370	H07	92.4809	97.9872	99.3017
317	Telmisartan	NCP002370	H08	53.3488	82.3476	95.5953
318	Etomidate	NCP002370	H09	83.0465	87.4398	100.838
319	Diazoxide	NCP002370	H10	82.6437	86.5177	98.8622
320	Dichloroacetic Acid	NCP002370	H11	83.5088	83.6206	99.2315
321	Ubenimex	NCP002397	A02	122.595	112.286	112.024
322	Tryptoline	NCP002397	A03	62.5911	92.4055	103.424
323	Epirizole	NCP002397	A04	111.835	109.544	106.25
324	Dimethoxyphenylethylamine	NCP002397	A05	109.53	104.72	103.606
325	Dehydrocholic Acid	NCP002397	A06	108.688	105.678	100.682
326	Medroxyprogesterone	NCP002397	A07	141.432	126.676	117.311
327	Nafadotride	NCP002397	A08	49.5731	130.59	117.871
328	Methanesulfonamide	NCP002397	A09	132.921	132.74	118.051
329	Tramadol	NCP002397	A10	96.7236	107.014	100.147
330	Cortisone	NCP002397	A11	105.45	105.44	99.5285
331	Toremifene	NCP002397	B02	9.86782	57.7571	174.535
332	Fluphenazine	NCP002397	B03	9.63693	46.8214	159.33
333	Azauridine	NCP002397	B04	80.3389	93.6342	94.4894
334	Tinidazole	NCP002397	B05	97.0746	95.3292	91.6793
335	Cefaclor	NCP002397	B06	106.017	94.6196	90.3261
336	Pinacidil	NCP002397	B07	93.6019	98.8434	90.8141
337	Desoximetasone	NCP002397	B08	110.668	114.413	111.06
338	Linopirdine	NCP002397	B09	86.2374	94.4579	90.7355
339	Chlordiazepoxide	NCP002397	B10	90.6384	93.784	91.1555
340	Cyproheptadine	NCP002397	B11	25.1708	49.2703	71.242
341	Goserelin	NCP002397	C02	97.228	94.4953	95.7281
342	Palonosetron	NCP002397	C03	72.0809	92.3987	92.9949
343	Cortodoxone	NCP002397	C04	96.0689	99.6348	92.2924
344	Jupal	NCP002397	C05	92.4428	90.988	92.1887
345	1-Benzylimidazole	NCP002397	C06	94.3167	91.8065	85.4264
346	7-Nitroindazole	NCP002397	C07	89.0713	88.9084	84.1822
347	Chlorpheniramine	NCP002397	C08	45.6529	70.7656	81.4329
348	Beclomethasone	NCP002397	C09	117.584	114.825	110.903
349	Cefixime	NCP002397	C10	67.3194	68.492	82.0604
350	Homoharringtonine	NCP002397	C11	9.63852	9.94186	10.7415
351	Secoisolariciresinol	NCP002397	D02	78.5266	88.408	92.4122
352	Naproxen	NCP002397	D03	93.9736	95.0893	91.0894
353	Nicotinyl Alcohol	NCP002397	D04	89.2595	90.1285	88.4938
354	Synephrine	NCP002397	D05	93.3821	94.2775	85.8
355	Duloxetine	NCP002397	D06	9.73498	30.3089	56.709
356	5-Methoxytryptamine	NCP002397	D07	78.7939	83.6039	82.888
357	Guanidine	NCP002397	D08	85.5242	89.1041	86.481
358	Omeprazole	NCP002397	D09	85.7551	88.3808	84.3145
359	Cefdinir	NCP002397	D10	84.7509	90.2341	86.4971
360	Corticosterone	NCP002397	D11	101.797	108.329	104.804
361	Raltitrexed	NCP002397	E02	59.6481	63.5142	71.3939
362	Mepivacaine	NCP002397	E03	79.6968	89.8648	89.4895
363	Haloperidol	NCP002397	E04	45.7383	69.0655	63.988
364	Resveratrol	NCP002397	E05	76.6527	87.6201	83.1812
365	SureCN3134146	NCP002397	E06	68.8755	85.983	80.7036
366	Phenothiazine	NCP002397	E07	51.8851	85.1406	82.779
367	L 694247	NCP002397	E08	66.2788	84.3305	80.8645
368	Dolasetron	NCP002397	E09	63.3849	81.7864	81.0164
369	lofexidine	NCP002397	E10	80.5555	96.0389	88.5171
370	Vecuronium Bromide	NCP002397	E11	78.3558	87.6661	86.279
371	Doxapram	NCP002397	F02	79.9088	89.2011	89.023
372	Benzbromarone	NCP002397	F03	35.6253	93.2156	95.258
373	Stiripentol	NCP002397	F04	83.6772	89.538	85.3638
374	Maltol	NCP002397	F05	84.8585	91.1054	83.5137
375	Bupivacaine	NCP002397	F06	70.4537	83.4184	79.0894
376	Cladribine	NCP002397	F07	10.396	22.3666	41.2375
377	AM 251	NCP002397	F08	13.5414	108.396	72.9151
378	Zolmitriptan	NCP002397	F09	95.4774	89.8971	85.9233
379	Balsalazide	NCP002397	F10	85.053	91.9835	88.0505
380	Tibolone	NCP002397	F11	77.4323	85.3976	84.7989
381	RU-24969	NCP002397	G02	36.7086	62.3911	83.2473
382	Nimodipine	NCP002397	G03	54.4659	87.4448	87.9629
383	Fluperlapine	NCP002397	G04	32.2175	64.828	78.1438
384	6-Aminoindazole	NCP002397	G05	73.569	87.4584	85.337
385	Anastrozole	NCP002397	G06	80.3452	92.945	87.3534
386	Granisetron	NCP002397	G07	72.3561	87.1045	84.1196
387	HTMT	NCP002397	G08	63.6427	71.0157	71.5959
388	Tremulacin	NCP002397	G09	20.7256	85.4418	86.5954
389	Olopatadine	NCP002397	G10	77.6221	89.2981	88.678
390	Niacinamide	NCP002397	G11	80.8924	90.9505	90.3815
391	Brucine	NCP002397	H02	46.5812	79.3783	93.0057
392	Rolitetracycline	NCP002397	H03	69.8021	92.3732	94.3893
393	Oxyphenonium	NCP002397	H04	94.9335	97.1978	92.5427
394	Enrofloxacin	NCP002397	H05	79.8708	88.9526	88.4634
395	Ketotifen	NCP002397	H06	36.9284	72.7499	85.0653
396	Rimcazole	NCP002397	H07	9.51675	33.6053	61.7088
397	Dihydrexidine	NCP002397	H08	9.80456	37.9244	81.3882
398	Dactinomycin	NCP002397	H09	12.1924	11.0514	10.2231
399	Itavastain	NCP002397	H10	19.7957	70.7332	114.342
400	Nialamide	NCP002397	H11	91.6774	96.1648	94.9666
401	Vindesine	NCP002428	A02	9.17125	11.3822	17.9189
402	Clofazimine	NCP002428	A03	19.041	45.8532	89.9169
403	Clobenpropit	NCP002428	A04	39.2774	106.72	119.914
404	Imatinib mesylate	NCP002428	A05	18.0369	70.521	93.727
405	Telithromycin	NCP002428	A06	93.9947	104.669	98.3901
406	Oxymorphindole	NCP002428	A07	12.0482	54.0631	85.6539
407	Vincristine	NCP002428	B02	9.01317	11.1306	17.3854
408	Irinotecan	NCP002428	B03	27.9323	49.6805	82.8424
409	Huperzine A	NCP002428	B04	93.8111	89.9897	94.1581
410	Melperone hydrochloride	NCP002428	B05	151.664	130.857	105.527
411	CCPA	NCP002428	B06	92.9605	88.0959	87.1472
412	DuP 697	NCP002428	B07	10.6526	113.616	89.5571
413	Lacidipine	NCP002428	C02	8.72262	55.2909	64.4242
414	Lansoprazole	NCP002428	C03	99.857	86.2748	94.1876
415	Sibutramine	NCP002428	C04	84.4275	84.0344	88.2793
416	Parecoxib	NCP002428	C05	95.4701	87.2272	90.9016
417	PD 81723	NCP002428	C06	57.3293	90.7571	90.1619
418	5-Nonyloxytryptamine	NCP002428	C07	8.4697	9.27317	59.7518
419	Mirtazapine	NCP002428	D02	60.0738	72.986	94.3628
420	Desloratadine	NCP002428	D03	10.478	28.9777	61.0218
421	Lorazepam	NCP002428	D04	71.2443	81.6137	90.5294
422	Pergolide	NCP002428	D05	41.0252	83.5534	100.454
423	Stanozolol	NCP002428	D06	61.6876	92.6415	91.1001
424	Salmeterol	NCP002428	D07	9.30072	107.656	114.647
425	Ampiroxicam	NCP002428	E02	90.77	82.6484	97.8195
426	Estrone sulfate	NCP002428	E03	92.414	83.5645	94.4171
427	Binospirone	NCP002428	E04	97.4016	97.5652	95.9803
428	Atracurium	NCP002428	E05	56.2138	75.277	84.6211
429	Zaleplon	NCP002428	E06	86.0565	86.8238	87.7644
430	SB 205607	NCP002428	E07	50.8483	78.3749	84.0023
431	Glimepiride	NCP002428	F02	83.6236	82.5788	97.2302
432	Mifepristone	NCP002428	F03	26.3861	71.2662	84.5451
433	Adenosine	NCP002428	F04	80.5179	81.3257	88.4607
434	Artemethe	NCP002428	F05	77.796	76.5064	81.2715
435	Alprostadil	NCP002428	F06	81.65	85.5849	84.3916
436	R(+) SCH 23390	NCP002428	F07	64.149	78.7689	84.2349
437	Amlodipine	NCP002428	G02	8.58863	22.7217	69.692
438	Etoposide	NCP002428	G03	8.94844	13.977	40.8652
439	Amiodarone	NCP002428	G04	8.56304	8.82066	74.8777
440	Ebselen	NCP002428	G05	10.0519	30.6769	61.6979
441	Testosterone	NCP002428	G06	86.1603	87.4029	88.439
442	Rabeprazole	NCP002428	H02	76.7166	85.066	101.236
443	Sibutramine	NCP002428	H03	87.6944	89.0088	101.458
444	Mevistatin	NCP002428	H04	54.8272	96.3026	135.811
445	CGS-12066B	NCP002428	H05	16.8988	44.4878	78.7003
446	Dehydroepiandrosterone	NCP002428	H06	83.0817	87.4851	92.029
447	Procaine	NCP002853	A02	145.671	145.262	121.18
448	Procainamide	NCP002853	A03	119.635	110.59	105.969
449	Tolbutamide	NCP002853	A04	117.188	106.908	104.93
450	Clobetasol	NCP002853	A05	121.55	133.026	124.075
451	Digoxin	NCP002853	A06	106.268	99.7507	102.725
452	Cortisol succinate	NCP002853	A07	132.709	126.953	123.356
453	Norethisterone acetate	NCP002853	A08	101.141	93.1273	103.375
454	Penicillin G	NCP002853	A09	113.575	102.359	107.435
455	Triamcinolone Acetonide	NCP002853	A10	127.281	127.156	133.27
456	Medrysone	NCP002853	A11	120.605	124.605	130.47
457	Pyrimethamine	NCP002853	B02	66.5474	99.5517	100.257
458	Sulfisoxazole	NCP002853	B03	103.38	99.1263	93.4789
459	Triamterene	NCP002853	B04	95.2881	96.5182	94.8774
460	Chlorpromazine	NCP002853	B05	10.4844	38.1674	67.2327
461	Estradiol valerate	NCP002853	B06	9.55789	93.5343	93.2064
462	Indapamide	NCP002853	B07	101.418	92.0608	95.1897
463	Norethindrone	NCP002853	B08	80.6317	87.154	95.0463
464	Valproic Acid	NCP002853	B09	104.003	93.0831	97.4945
465	Timolol	NCP002853	B10	92.8058	89.915	99.5142
466	Thalidomide	NCP002853	B11	99.2753	92.3923	110.175
467	Propantheline	NCP002853	C02	148.491	112.18	91.7389
468	Sulfamethoxazole	NCP002853	C03	96.4777	96.3192	90.5584
469	Dopamine	NCP002853	C04	51.7375	74.7343	87.0004
470	Cefazolin	NCP002853	C05	96.9156	92.5102	95.1334
471	Edrophonium	NCP002853	C06	100.04	90.987	92.9504
472	Ipratropium	NCP002853	C07	122.715	100.734	92.5853
473	Nicotine	NCP002853	C08	93.5167	89.3919	92.8595
474	Procyclidine	NCP002853	C09	56.8686	70.8295	86.1432
475	Thiabendazole	NCP002853	C10	108.807	97.1499	97.9813
476	Aminolevulinic Acid	NCP002853	C11	73.3534	86.6973	95.9635
477	Probenecid	NCP002853	D02	91.4871	94.2545	89.6267
478	Sulfacetamide	NCP002853	D03	89.6765	91.6095	90.0662
479	Amoxapine	NCP002853	D04	19.2432	40.0075	61.9893
480	Captopril	NCP002853	D05	99.1233	93.2046	90.6783
481	Fluocinolone Acetonide	NCP002853	D06	110.971	117.926	116.263
482	Imipramine	NCP002853	D07	30.6052	61.8595	79.3542
483	Nicardipine	NCP002853	D08	14.2756	51.801	85.3059
484	Proxymetacaine	NCP002853	D09	163.239	179.322	128.091
485	Thioridazine	NCP002853	D10	9.37814	24.4123	53.8127
486	Carbinoxamine	NCP002853	D11	57.6252	73.7507	92.7905
487	Pralidoxime	NCP002853	E02	89.0948	93.1254	90.2932
488	Sulfinpyrazone	NCP002853	E03	88.2009	92.8731	88.8057
489	Vidarabine	NCP002853	E04	48.899	84.9235	90.5566
490	Chlorambucil	NCP002853	E05	57.3964	80.8106	87.9957
491	Flurbiprofen	NCP002853	E06	89.402	88.1173	91.0869
492	Labetalol	NCP002853	E07	47.3139	79.1842	92.7469
493	Nabumetone	NCP002853	E08	94.7766	90.9207	91.9605
494	Naloxone	NCP002853	E09	85.5602	90.1471	94.2326
495	Altretamine	NCP002853	E10	85.034	87.4322	94.1799
496	Demeclocycline	NCP002853	E11	88.3627	90.591	96.3231
497	Primidone	NCP002853	F02	82.2577	89.5374	86.9296
498	Sulindac	NCP002853	F03	90.3302	94.365	90.8036
499	Atenolol	NCP002853	F04	146.236	105.162	90.493
500	Cefoxitin	NCP002853	F05	85.454	88.0271	87.9957
501	Glipizide	NCP002853	F06	82.9538	86.2865	87.9776
502	Loperamide	NCP002853	F07	11.3979	40.0443	70.1586
503	Oxybutynin	NCP002853	F08	57.4552	169.534	129.881
504	Spectinomycin	NCP002853	F09	83.5813	87.7084	91.8316
505	Phylloquinone	NCP002853	F10	87.3937	89.8137	96.6373
506	Hydrocortisone buteprate	NCP002853	F11	90.3498	102.753	112.289
507	Propylthiouracil	NCP002853	G02	90.8286	95.8993	90.266
508	Sancycline	NCP002853	G03	82.9505	89.0457	88.7476
509	Tamoxifen	NCP002853	G04	9.47128	55.0611	162.217
510	Danazol	NCP002853	G05	47.0868	92.4145	95.3314
511	Gemfibrozil	NCP002853	G06	86.3348	88.0602	90.0571
512	Midodrine	NCP002853	G07	89.0833	88.8633	90.8036
513	Pyridostigmine Bromide	NCP002853	G08	84.3853	86.6973	92.2075
514	Tropicamide	NCP002853	G09	85.954	89.0696	96.2649
515	Erythromycin Ethylsuccinate	NCP002853	G10	75.9419	87.4359	95.3932
516	Selegiline	NCP002853	G11	94.0151	93.7682	101.552
517	Pyrazinamide	NCP002853	H02	87.7123	94.5326	89.2017
518	Theophylline	NCP002853	H03	88.8987	95.8238	91.679
519	Bumetanide	NCP002853	H04	92.2159	97.7872	92.2584
520	Diltiazem	NCP002853	H05	48.6882	67.1678	81.4192
521	Glyburide	NCP002853	H06	85.1631	91.5267	95.3823
522	Medroxyprogesterone acetate	NCP002853	H07	118.427	103.081	104.227
523	Propafenone	NCP002853	H08	29.476	58.686	76.8187
524	Tolazamide	NCP002853	H09	99.906	95.8201	100.261
525	Phenoxybenzamine	NCP002853	H10	142.357	116.679	109.611
526	Nafcillin	NCP002853	H11	90.0328	94.8328	104.411
527	Doxepin	NCP002859	A02	52.108	91.5715	109.255
528	Folic acid	NCP002859	A03	104.524	104.719	110.371
529	Norfloxacin	NCP002859	A04	99.0297	105.524	111.045
530	Promethazine	NCP002859	A05	19.9261	33.1797	68.3599
531	Ranitidine	NCP002859	A06	106.664	105.794	108.963
532	Chenodeoxycholic Acid	NCP002859	A07	110.764	107.469	111.301
533	Triiodothyronine	NCP002859	A08	207.069	217.61	237.534
534	Chlorpropamide	NCP002859	A09	208.753	197.212	185.907
535	Hydroxyzine pamoate salt	NCP002859	A10	134.16	190.096	223.413
536	Metoclopramide	NCP002859	A11	116.762	109.595	108.418
537	Dipyridamole	NCP002859	B02	87.5332	102.219	107.401
538	Hydrocortisone	NCP002859	B03	113.778	115.493	122.305
539	Nadolol	NCP002859	B04	94.0053	95.2597	102.327
540	Perphenazine	NCP002859	B05	9.24897	47.1308	154.28
541	Rifampicin	NCP002859	B06	62.2848	85.6189	91.6738
542	Dapsone	NCP002859	B07	99.0248	96.3022	101.889
543	Hydroflumethiazide	NCP002859	B08	87.1268	96.9295	104.57
544	Dicyclomine	NCP002859	B09	52.78	87.745	99.751
545	Hexachlorophene	NCP002859	B10	9.04656	10.7825	115.417
546	Methyldopa	NCP002859	B11	63.4409	86.9229	100.363
547	Propofol	NCP002859	C02	87.2483	85.9146	93.0687
548	Hydrocortisone	NCP002859	C03	107.042	108.45	114.417
549	Orphenadrine	NCP002859	C04	47.843	67.1798	86.1131
550	Prednisolone	NCP002859	C05	109.888	112.637	117.536
551	Retinoic Acid	NCP002859	C06	58.2546	188.506	144.497
552	Amantadine	NCP002859	C07	77.5815	86.8785	89.6143
553	Amitriptyline	NCP002859	C08	18.2907	60.118	81.9622
554	Chloroxine	NCP002859	C09	8.92836	10.2322	24.282
555	Isoniazid	NCP002859	C10	66.281	98.4232	98.1689
556	Nitrofurantoin	NCP002859	C11	87.2062	101.91	101.249
557	Ethacrynic Acid	NCP002859	D02	11.1564	80.5908	90.1554
558	Ibuprofen	NCP002859	D03	89.0877	90.2487	91.7338
559	Ofloxacin	NCP002859	D04	89.3516	91.575	93.372
560	Prilocaine	NCP002859	D05	89.6463	89.8642	89.706
561	Spironolactone	NCP002859	D06	61.7861	80.502	88.446
562	Warfarin	NCP002859	D07	96.2042	93.7745	92.9358
563	Busulfan	NCP002859	D08	79.1133	91.7954	93.9113
564	Diflunisal	NCP002859	D09	35.001	91.9886	93.9655
565	Isoxsuprine	NCP002859	D10	60.855	91.9458	97.2196
566	Nortriptyline	NCP002859	D11	13.8119	28.1841	66.5737
567	Flutamide	NCP002859	E02	103.829	91.4434	88.4591
568	Ketoprofen	NCP002859	E03	95.0173	89.7497	90.3838
569	Pindolol	NCP002859	E04	86.4565	89.3891	88.901
570	Prednisone	NCP002859	E05	86.1763	88.9584	88.7549
571	Trimethoprim	NCP002859	E06	86.4629	89.654	93.8101
572	Acetazolamide	NCP002859	E07	87.4782	90.5666	89.2118
573	Chlorzoxazone	NCP002859	E08	87.4717	91.228	86.716
574	Econazole	NCP002859	E09	29.5944	195.587	177.98
575	Isoproterenol	NCP002859	E10	67.727	94.559	95.1039
576	Naphazoline	NCP002859	E11	78.6324	92.7918	92.8908
577	Fenofibrate	NCP002859	F02	103.905	87.5946	85.2462
578	Minocycline	NCP002859	F03	83.5467	90.9016	90.0955
579	Praziquantel	NCP002859	F04	85.5772	85.0874	85.1676
580	Penicillamine	NCP002859	F05	92.6305	87.9449	86.5793
581	Tyzine	NCP002859	F06	187.544	186.329	181.224
582	Allopurinol	NCP002859	F07	89.5961	89.7155	83.9131
583	Chlorothiazide	NCP002859	F08	89.0326	90.194	88.9496
584	Ethionamide	NCP002859	F09	79.5813	86.4649	89.56
585	Triclosan	NCP002859	F10	9.21658	117.474	100.227
586	Niacin	NCP002859	F11	85.54	94.0189	92.4321
587	Furosemide	NCP002859	G02	97.2696	91.0383	87.5248
588	Miconazole	NCP002859	G03	9.2182	108.561	91.9285
589	4-Phenylbutyric acid	NCP002859	G04	104.605	91.7168	90.425
590	Piperacillin	NCP002859	G05	87.9801	88.2816	89.0039
591	Thyroxine	NCP002859	G06	120.023	190.029	212.022
592	Hyoscyamine	NCP002859	G07	166.86	115.82	94.4411
593	Cimetidine	NCP002859	G08	92.2597	89.1549	89.7004
594	Methocarbamol	NCP002859	G09	88.1372	92.274	89.8802
595	Mefenamic Acid	NCP002859	G10	83.6423	91.7954	92.6606
596	Orphenadrine	NCP002859	G11	50.7544	74.3322	95.0964
597	5-Fluorouracil	NCP002859	H02	12.2283	26.6392	80.8556
598	Metyrapone	NCP002859	H03	93.3592	94.0411	90.4793
599	Prednisolone acetate	NCP002859	H04	109.888	112.567	112.316
600	Quinine	NCP002859	H05	66.7684	86.9554	93.3608
601	Trihexyphenidyl	NCP002859	H06	67.6768	84.6054	90.5804
602	Nalidixic Acid	NCP002859	H07	92.5172	93.1029	92.9919
603	Carisoprodol	NCP002859	H08	89.2739	90.4316	92.1157
604	Hydrochlorothiazide	NCP002859	H09	90.5952	97.126	96.6055
605	AC1LEM8E	NCP002859	H10	111.93	106.013	100.242
606	Oxytetracycline	NCP002859	H11	93.5632	97.7225	97.9554
607	Primaquine	NCP002869	A02	32.3932	66.1502	90.0955
608	Albendazole	NCP002869	A03	58.5575	57.3723	55.7017
609	Floxuridine	NCP002869	A04	67.9124	64.8532	65.0185
610	Clomiphene	NCP002869	A05	8.10147	59.7874	172.289
611	Mebendazole	NCP002869	A06	45.7184	53.6244	47.1514
612	Ganciclovir	NCP002869	A07	106.49	100.67	103.044
613	Paroxetine	NCP002869	A08	8.31037	27.9259	63.2877
614	Eszopiclone	NCP002869	A09	106.938	99.4803	102.995
615	Epinephrine	NCP002869	A10	81.6516	92.7001	101.899
616	Carbamazepine	NCP002869	A11	103.724	99.6905	106.979
617	Oxacillin	NCP002869	B02	93.3702	96.8043	96.9086
618	Griseofulvin	NCP002869	B03	66.1981	93.0832	95.8918
619	Mitoxantrone	NCP002869	B04	7.82168	8.95679	9.677
620	Phentolamine	NCP002869	B05	61.9872	88.6048	93.7993
621	Meclizine	NCP002869	B06	9.12318	107.762	142.97
622	Mesna	NCP002869	B07	100.892	91.2853	92.5116
623	Remergil	NCP002869	B08	62.7266	82.0139	90.1098
624	Bendroflumethiazide	NCP002869	B09	98.4964	93.0638	95.4328
625	Azacitidine	NCP002869	B10	57.4573	66.3813	92.0717
626	Memantine	NCP002869	B11	66.9818	84.1443	93.2638
627	Doxycycline	NCP002869	C02	82.7796	91.3583	95.1523
628	Lincomycin	NCP002869	C03	87.7147	94.0567	93.6303
629	Enalapril	NCP002869	C04	87.5805	90.5831	90.631
630	Fludarabine	NCP002869	C05	77.8863	88.7047	91.1999
631	Flecainide	NCP002869	C06	7.68874	8.97617	64.1133
632	Meclofenamic acid	NCP002869	C07	93.5765	93.6318	91.0724
633	Etomidate	NCP002869	C08	88.3427	87.4077	89.8883
634	Raloxifene	NCP002869	C09	7.72925	38.5866	161.111
635	Buspirone	NCP002869	C10	122.315	95.874	98.1182
636	Desipramine	NCP002869	C11	16.4422	43.8	75.4796
637	Beclomethasone	NCP002869	D02	81.6984	90.4281	90.7091
638	Methazolamide	NCP002869	D03	88.3338	92.545	90.8764
639	Budesonide	NCP002869	D04	95.7073	115.888	112.036
640	Testosterone	NCP002869	D05	84.7661	87.5881	87.3368
641	Phenytoin	NCP002869	D06	83.9115	86.9291	88.7934
642	Fluconazole	NCP002869	D07	92.1155	88.0622	89.619
643	Molindone	NCP002869	D08	105.039	95.379	90.5816
644	Zidovudine	NCP002869	D09	83.9317	85.7201	89.6461
645	Rimantadine	NCP002869	D10	32.8794	83.1797	89.9202
646	Mexiletine	NCP002869	D11	72.1308	86.5221	91.7466
647	Cromolyn Sodium	NCP002869	E02	85.2586	94.0284	93.1172
648	Terbutaline	NCP002869	E03	89.8809	95.2136	91.9203
649	Ramipril	NCP002869	E04	96.0111	96.0126	92.1339
650	Isotretinoin	NCP002869	E05	136.269	112.647	104.515
651	Acetylcholine	NCP002869	E06	86.993	92.5763	87.6412
652	Metaproterenol	NCP002869	E07	91.1014	91.582	89.1791
653	Fluvastatin	NCP002869	E08	9.34094	53.3069	96.9437
654	Clozapine	NCP002869	E09	24.5589	61.3275	78.667
655	Podophyllotoxin	NCP002869	E10	9.05228	10.5594	14.8263
656	Disopyramide	NCP002869	E11	88.6592	92.0784	89.5887
657	Tolazoline	NCP002869	F02	86.6423	94.2207	90.3712
658	Mupirocin	NCP002869	F03	104.297	108.079	103.207
659	Methylprednisolone acetate	NCP002869	F04	95.2743	104.574	106.947
660	Methimazole	NCP002869	F05	85.3624	90.8783	88.2723
661	Dantrolene sodium salt dihydrate	NCP002869	F06	91.6711	100.302	93.4821
662	Methoxsalen	NCP002869	F07	85.4054	90.4668	88.8317
663	Bethanechol	NCP002869	F08	88.2085	92.9997	87.6061
664	Ampicillin	NCP002869	F09	94.0817	94.082	88.6835
665	Cycloserine	NCP002869	F10	89.4986	96.9697	89.6939
666	Stavudine	NCP002869	F11	101.18	97.1218	90.1258
667	Mercaptopurine	NCP002869	G02	95.8706	92.718	92.3442
668	Fluocinonide	NCP002869	G03	80.402	102.945	108.35
669	Norepinephrine	NCP002869	G04	68.5479	99.0345	99.4028
670	Zonisamide	NCP002869	G05	87.7793	92.8014	89.321
671	Dexamethasone	NCP002869	G06	109.828	109.378	108.611
672	Chloramphenicol	NCP002869	G07	90.895	93.1861	87.1073
673	Cefuroxime	NCP002869	G08	91.4926	94.9273	91.0772
674	Acebutolol	NCP002869	G09	112.717	111.229	94.3252
675	Cortisone acetate	NCP002869	G10	86.1967	98.1311	89.9282
676	Doxazosin	NCP002869	G11	18.9452	157.568	140.546
677	Azathioprine	NCP002869	H02	63.6116	91.6192	90.368
678	Mefloquine	NCP002869	H03	7.4254	10.9888	39.0044
679	Amcinonide	NCP002869	H04	114.607	123.655	113.751
680	Brimonidine	NCP002869	H05	95.43	99.2104	91.906
681	Benzatropine	NCP002869	H06	38.4652	133.939	139.851
682	Tizanidine	NCP002869	H07	87.8856	97.2962	92.7745
683	Cyclophosphamide	NCP002869	H08	97.005	100.597	90.6437
684	Amoxicillin	NCP002869	H09	96.0542	104.363	93.761
685	Clomipramine	NCP002869	H10	8.74843	37.7428	76.1745
686	Minoxidil	NCP002869	H11	89.5024	102.797	93.0184
687	Propranolol	NCP002879	A02	32.6613	79.4958	95.5551
688	Ethambutol	NCP002879	A03	85.902	100.036	106.319
689	Clopidogrel	NCP002879	A04	75.654	94.7758	103.778
690	Citalopram	NCP002879	A05	99.3718	108.878	107.315
691	Simvastatin	NCP002879	A06	25.7424	86.47	157.305
692	Carbidopa	NCP002879	A07	82.2988	101.2	108.893
693	Ribavirin	NCP002879	B02	76.9236	92.7808	96.1611
694	Virlix	NCP002879	B03	81.0427	92.6737	98.3295
695	Cefotaxime	NCP002879	B04	82.3364	88.3115	96.9553
696	Azithromycin	NCP002879	B05	25.1244	40.5983	76.0553
697	Rifabutin	NCP002879	B06	32.2771	77.1477	95.3152
698	Terazosin	NCP002879	C02	74.0606	94.5759	93.3143
699	Dicloxacillin	NCP002879	C03	76.4963	91.4109	93.5111
700	Lamivudine	NCP002879	C04	79.4345	88.1117	94.281
701	Lovastatin	NCP002879	C05	45.9819	99.7087	147.587
702	Felodipine	NCP002879	C06	18.321	62.7597	85.4763
703	Chlorthalidone	NCP002879	D02	81.6916	95.8324	92.527
704	Meloxicam	NCP002879	D03	86.1036	94.6255	93.0639
705	Ondansetron	NCP002879	D04	90.9481	92.7313	95.6518
706	Aminoglutethimide	NCP002879	D05	84.048	89.5871	94.4364
707	Quinapril	NCP002879	D06	85.585	90.0458	95.3203
708	Methylprednisolone	NCP002879	E02	102.301	111.486	115.666
709	Adriamycin	NCP002879	E03	7.81502	9.57332	9.89061
710	Dexamethazone	NCP002879	E04	98.4058	108.054	115.771
711	Fluoxetine hydrochloride	NCP002879	E05	7.85263	42.2096	77.357
712	Acitretin	NCP002879	E06	148.027	141.303	101.161
713	Phenelzine	NCP002879	F02	87.1031	95.0315	93.9617
714	Rifapentine	NCP002879	F03	40.0128	78.3785	89.877
715	Celecoxib	NCP002879	F04	87.2066	89.5743	94.2569
716	Azmacort	NCP002879	F05	69.5465	94.9532	95.6846
717	Fexofenadine	NCP002879	F06	96.4725	101.184	106.349
718	Naltrexone	NCP002879	G02	97.331	101.635	99.5242
719	Penicillin V	NCP002879	G03	93.3866	96.2927	96.0662
720	Mafenide	NCP002879	G04	86.7444	90.1146	97.8651
721	Acyclovir	NCP002879	G05	91.7059	90.8163	98.2138
722	Fluorometholone	NCP002879	G06	86.1949	98.3308	112.483
723	Glycopyrrolate	NCP002879	H02	113.078	104.431	100.418
724	Gatifloxacin	NCP002879	H03	96.4443	98.0207	99.4275
725	Thiothixene	NCP002879	H04	16.9198	49.9207	81.1879
726	Etodolac	NCP002879	H05	92.3454	88.2891	98.7283
727	Sertraline	NCP002879	H06	7.71963	20.4047	52.6745
