# Supplementary material for: A high throughput drug screening assay to identify compounds that promote oligodendrocyte differentiation using acutely dissociated and purified oligodendrocyte precursor cells
Source: BMC Res Notes. 2016 Sep 5;9(1):419. doi: 10.1186/s13104-016-2220-2 (PMC5011342; doi:10.1186/s13104-016-2220-2)
Supplement: Supplementary file 3 — 10.1186/s13104-016-2220-2 NCC library acute OL differentiation screen data set. [file 13104_2016_2220_MOESM3_ESM.xlsx]

## Sheet: All OLga data
	Common name	NCC plate number	NCC well ID	10 uM (% Quet)	2 uM (% Quet)	0.4 uM (% Quet)	0.08 uM (% Quet)
1	Nalbufina	NCP002285	A02	19.67	-0.86
2	Flurbiprofen	NCP002285	A03	24.58	-3.62
3	Famotidine	NCP002285	A04	17.76	-2.2
4	Albuterol	NCP002285	A05	18.6	-6.01
5	Prochlorperazine	NCP002285	A06		-12.49	110.38
6	Bifemelane	NCP002285	A07		77.53	35.07
7	Cotinine	NCP002285	A08	21.81	-8.81
8	Pizotyline	NCP002285	A09		-30.56	-8.76
9	Ketoconazole	NCP002285	A10	-67.67	16.53
10	Pramipexole	NCP002285	A11	21.81	0.69
11	Raclopride	NCP002285	B02	43.41	12.41
12	Deferiprone	NCP002285	B03	37.05	6.64
13	SR57227A	NCP002285	B04	30.84	13.82
14	Vesamicol	NCP002285	B05	150.91	80.68
15	Amiridine	NCP002285	B06	34.49	7.56
16	CGS 15943	NCP002285	B07	-125.66	-24.38
17	Cycloserine	NCP002285	B08	13.9	4.08
18	Estradiol	NCP002285	B09	32.09	15.15
19	Tripelennamine	NCP002285	B10	31.1	8.15
20	Lidocaine	NCP002285	B11	17.55	-0.03
21	Zacopride	NCP002285	C02	12.98	6.79
22	Loxapine	NCP002285	C03		-18.48	-5.93
23	Pancuronium	NCP002285	C04	8.2	14.74
24	Picrotin	NCP002285	C05	5.91	6.46
25	Clotrimazole	NCP002285	C06		170.56	43.93
26	Cinanserin	NCP002285	C07	63.52	64.19
27	Fluvoxamine	NCP002285	C08		23.07	3.29
28	Hexamethylene bisacetamide	NCP002285	C09	12.78	4.1
29	Amiloride	NCP002285	C10	-0.4	-5.88
30	Indomethacin	NCP002285	C11	2.56	-10.17
31	Skf 83566	NCP002285	D02		-0.5	-6.54
32	Dextromethorphan	NCP002285	D03		44.53	10.48
33	Metronidazole	NCP002285	D04	24.84	0.09
34	Terazosin	NCP002285	D05	8.68	-2.37
35	Loratadine	NCP002285	D06		-36.83	5.56
36	Cisapride	NCP002285	D07	25.45	11.26
37	Doxepin	NCP002285	D08	37.12	47.25
38	Diphenhydramine	NCP002285	D09	29.97	3.53
39	Tacrine	NCP002285	D10	2.75	-10.23
40	LY 171883	NCP002285	D11	-5.35	-33.31
41	Cordycepin	NCP002285	E02	-300.48	-271.49
42	Duloxetine	NCP002285	E03			-7.58	18.32
43	Scopolamine hydrobromide	NCP002285	E04			10.85	21.59
44	Diphenylcyclopropenone	NCP002285	E05		-212.48	8.59
45	Phenelzine	NCP002285	E06	18.63	18.04
46	Indatraline	NCP002285	E07			24.54	15.25
47	Trifluoperazine	NCP002285	E08		-103.31	155.39
48	Galantamine	NCP002285	E09	16.43	14.88
49	Ethinyl Estradiol	NCP002285	E10		-2.56	7.32
50	Paroxetine	NCP002285	E11			-6.07	16.2
51	AM 404	NCP002285	F02			-184.21	-17.82
52	Racecadotril	NCP002285	F03	56.4	22.98
53	Verapamil	NCP002285	F04		11.64	-6.16
54	2-oxothiazolidine-4-carboxylic acid	NCP002285	F05	20.45	-5.5
55	Riluzole	NCP002285	F06	32.59	-11.07
56	Trazodone	NCP002285	F07	54.97	-7.5
57	Levorphanol	NCP002285	F08	17.03	-6.91
58	Ifenprodil	NCP002285	F09	153.48	162
59	Cytarabine	NCP002285	F10		5.83	-18.71
60	Epigallocatechin gallate	NCP002285	F11		21.66	-15.94
61	Pilocarpine	NCP002285	G02	6.55	0.29
62	Diclofenac	NCP002285	G03	3.41	4.82
63	Selegiline	NCP002285	G04	19.65	10.05
64	Mesoridazine	NCP002285	G05		-3.11	6.56
65	Naltrindole	NCP002285	G06		-35.84	-9.87
66	Prazosin	NCP002285	G07		10.72	4.11
67	L-NMMA	NCP002285	G08	7.73	2.98
68	Disulfiram	NCP002285	G09			-179.84	-234.07
69	Methotrexate	NCP002285	G10		4.91	-10.98
70	Mesalamine	NCP002285	G11	-0.34	-9.1
71	Nifedipine	NCP002285	H02		-8.94	19.74
72	Progesterone	NCP002285	H03	23.29	21.93
73	Zucapsaicin	NCP002285	H04		-16.98	13.24
74	Zardaverine	NCP002285	H05	-36.67	4.1
75	Nornicotine	NCP002285	H06	10.41	18.14
76	Urapidil	NCP002285	H07	8.41	24.21
77	Maprotiline	NCP002285	H08		-52.45	15.22
78	Piribedil	NCP002285	H09	29.85	23.4
79	1-(3-trifluoromethylphenyl)piperazine hydrochloride (TFMPP)	NCP002285	H10	20.83	23.84
80	Etomoxir	NCP002285	H11	5.4	10.1
81	Cephalexin	NCP002312	A02	-4.5	-1.29
82	Troxipide	NCP002312	A03	-6.83	17.95
83	Sulpiride	NCP002312	A04	5.99	-9.7
84	Alprazolam	NCP002312	A05	-115.88	-12.16
85	Docetaxel	NCP002312	A06			-105.27	-94.4
86	Methyltestosterone	NCP002312	A07	-36.51	-8.09
87	Moclobemide	NCP002312	A08	-9.65	9.82
88	Flubendazole	NCP002312	A09		-188.12	-62.86
89	Polydatin	NCP002312	A10	-20.91	-15
90	Gabexate	NCP002312	A11	7.21	12.55
91	Pidotimod	NCP002312	B02	-1.81	7.46
92	Actarit	NCP002312	B03	-11.25	4.44
93	Pemoline	NCP002312	B04	-10.64	-15.2
94	Lamotrigine	NCP002312	B05	-8.72	-14.64
95	Honokiol	NCP002312	B06		-264.57	9.08
96	Tosufloxacin	NCP002312	B07	-6.45	-17.91
97	Halometasone hydrate	NCP002312	B08	-89.71	-42.45
98	Tacrolimus	NCP002312	B09	-53.92	-39.9
99	Secnidazole	NCP002312	B10	2.51	8.14
100	Oxiconazole	NCP002312	B11		-226.83	96.47
101	Ramipril	NCP002312	C02	-14.51	-3.27
102	Azelastine	NCP002312	C03		-19.01	1.02
103	letrozole	NCP002312	C04	-4.76	1.24
104	Crotamiton	NCP002312	C05	1.92	1.68
105	Tolterodine	NCP002312	C06		-0.91	-6.76
106	Amdinocillin	NCP002312	C07	5.81	-15.63
107	Triclabendazole	NCP002312	C08		-46.56	-13.12
108	Valaciclovir	NCP002312	C09	-8.65	-1.41
109	Nifekalant	NCP002312	C10	6.03	-9.4
110	Midecamycin	NCP002312	C11	-11.29	-0.87
111	Fenpiverinium	NCP002312	D02	-19.47	-23.83
112	Tocainide	NCP002312	D03	-23.19	1.24
113	Meropenem	NCP002312	D04	2.84	-4.24
114	Bupropion	NCP002312	D05	71.38	33.61
115	Carmofur	NCP002312	D06		-84.84	-28.65
116	Atomoxetine	NCP002312	D07		-20.94	-17.19
117	Rofecoxib	NCP002312	D08	-9.02	-10.79
118	Erythromycin	NCP002312	D09	-66.17	-40.14
119	Nateglinide	NCP002312	D10	-12.67	-26.35
120	Famciclovir	NCP002312	D11	-8.83	-6.88
121	Nandrolone	NCP002312	E02	-26.54	-5.88
122	Taxifolin	NCP002312	E03	-59.04	-1.71
123	Orlistat	NCP002312	E04		-43.81	4.27
124	Alfuzosin	NCP002312	E05	-32.51	-11.12
125	N-Methylparoxetine	NCP002312	E06		-45.06	-15.71
126	Artesunate	NCP002312	E07	-122.15	-39.57
127	Bisoprolol	NCP002312	E08	-17.3	-18.82
128	Aripiprazole	NCP002312	E09		-18.81	-30.62
129	Megestrol acetate	NCP002312	E10	-29.4	-21.64
130	Sotalol	NCP002312	E11	-22.49	-13.37
131	Nizatidine	NCP002312	F02	12.96	-1.68
132	Ofloxacin	NCP002312	F03	4.92	-4.3
133	Ondansetron	NCP002312	F04	-7.71	4.22
134	Sultopride	NCP002312	F05	0	7.66
135	Olmesartan	NCP002312	F06	-11.9	-15.64
136	Itraconazole	NCP002312	F07			-174.31	2.84
137	Ezetimibe	NCP002312	F08		-113.83	-41.27
138	Trimebutine	NCP002312	F09	-25.82	31.4
139	Ormetoprim	NCP002312	F10	-8.21	-23.37
140	Rufloxacin	NCP002312	F11	7.04	-26.41
141	Flucytosine	NCP002312	G02	-0.99	-1.11
142	Cefatrizine	NCP002312	G03	-10.37	11.06
143	Levonorgestrel	NCP002312	G04	-8.61	7.5
144	Lofepramine	NCP002312	G05		-3.72	1.32
145	Losartan	NCP002312	G06	-7.27	5.21
146	Cefpodoxime proxetil	NCP002312	G07	-20.61	-7.73
147	Tiagabine	NCP002312	G08	8.68	-1.82
148	Mestanolone	NCP002312	G09	-18.02	0.77
149	Zileuton	NCP002312	G10	-52.11	-2.57
150	Distylin	NCP002312	G11	-26.12	7.21
151	Oxcarbazepine	NCP002312	H02	-57.75	-28.9
152	Idebenone	NCP002312	H03		-234.93	-11.05
153	Cetraxate	NCP002312	H04	-5.41	-6.23
154	Perospirone	NCP002312	H05	18.67	84.54
155	Temozolomide	NCP002312	H06	-8.45	-10.15
156	Buflomedil	NCP002312	H07	24.35	-16.44
157	Idarubicin	NCP002312	H08			-459.13	-433.9
158	Nisoldipine	NCP002312	H09			-132.96	-23.69
159	Stavudine	NCP002312	H10	-24.96	-25.8
160	Alosetron	NCP002312	H11	-21.22	-24.04
161	Bupropion	NCP002343	A02	45.42	24.22
162	Pazufloxacin	NCP002343	A03	-11.04	1.88
163	Topotecan	NCP002343	A04			-123.45	-46.37
164	Naftopidil	NCP002343	A05		-49.34	-7.89
165	Rosiglitazone maleate	NCP002343	A06	6.82	7.9
166	Bicalutamide	NCP002343	A07	6.9	-3.03
167	Tegafur	NCP002343	A08	-28	-23.93
168	Hyperoside	NCP002343	A09			-70.86	-14.29
169	Doxorubicin	NCP002343	A10			-254.08	-243.17
170	Midazolam	NCP002343	A11	-81.65	-15.2
171	Irsogladine	NCP002343	B02	6.09	20.57
172	Miglitol	NCP002343	B03	-3.34	13.45
173	Etiracetam	NCP002343	B04	-6.31	-3.08
174	Nobiletin	NCP002343	B05			-28.38	8.42
175	Citalopram	NCP002343	B06	46.51	33.03
176	Benidipine	NCP002343	B07		3.12	7.1
177	Oligomycin C	NCP002343	B08	-128.1	-33.79
178	Flumazenil	NCP002343	B09	-31.67	-7.19
179	Moxonidine	NCP002343	B10	-26.24	-1.18
180	Lamivudine	NCP002343	B11	-27.91	-2.42
181	Acarbose	NCP002343	C02	-6.55	17.46
182	Tranilast	NCP002343	C03	-18.54	5.86
183	Pramipexole	NCP002343	C04	-1.19	-0.79
184	Finasteride	NCP002343	C05	-17.42	-14.39
185	Zeranol	NCP002343	C06	-51.94	-37.22
186	Amlexanox	NCP002343	C07	-20.01	-11.57
187	Benazepril	NCP002343	C08	-26.18	-27.71
188	Ozagrel	NCP002343	C09	-20.56	-6.07
189	Nitrazepam	NCP002343	C10	-25.32	7.28
190	Procarbazine	NCP002343	C11	-31.63	0.13
191	Benproperine	NCP002343	D02		99.4	82.12
192	Olanzapine	NCP002343	D03		-9.83	-2.97
193	Risperidone	NCP002343	D04	31.63	2.38
194	Zolpidem	NCP002343	D05	-2.69	-14
195	Latanoprost	NCP002343	D06	-143.21	-37.28
196	Cerivastatin	NCP002343	D07		-191.43	-38.77
197	Oxymetholone	NCP002343	D08		-31.66	-19.98
198	Isoquercitrin	NCP002343	D09	8.7	12.86
199	Pefloxacin	NCP002343	D10	-16.67	-2.55
200	Esomeprazole	NCP002343	D11	-23.75	12.68
201	Phenprobamate	NCP002343	E02	12.1	26.92
202	Nefazodone	NCP002343	E03		0.4	-5.2
203	Pioglitazone	NCP002343	E04	55.6	13.31
204	Nevirapine	NCP002343	E05	15.85	0.24
205	2',3'-Dideoxyinosine	NCP002343	E06	-0.07	10.01
206	Icariin	NCP002343	E07	9.78	6.31
207	Ipriflavone	NCP002343	E08	32	22.49
208	Rifabutin	NCP002343	E09		-31.75	16.26
209	Venlafaxine	NCP002343	E10	-26.01	4.03
210	Sulfasalazine	NCP002343	E11	-0.62	15.11
211	Memantine	NCP002343	F02	-28.34	-9.19
212	Moxifloxacin	NCP002343	F03	16.26	20.16
213	Cilastatin	NCP002343	F04	-4.33	-1.87
214	Topiramate	NCP002343	F05	0.05	8.45
215	Sertraline	NCP002343	F06			-63.6	0.9
216	Methandriol	NCP002343	F07	-0.59	4.12
217	Oxaprozin	NCP002343	F08	-15.03	-15.3
218	Esmolol	NCP002343	F09	29.59	39.75
219	Pantoprazole	NCP002343	F10	-5.26	8.77
220	Torsemide	NCP002343	F11	-6.12	31.17
221	Carvedilol	NCP002343	G02		-95.92	-16.06
222	Nelfinavir	NCP002343	G03		-84.52	-21.75
223	Argatroban	NCP002343	G04	2.3	0.26
224	Voriconazole	NCP002343	G05	9.95	4.79
225	Calcipotriene	NCP002343	G06		-7.83	14.81
226	Triptolide	NCP002343	G07			-23.25	3.92
227	Rolipram	NCP002343	G08	-14.15	11.19
228	Tadalafil	NCP002343	G09	-15.99	21.42
229	Fluticasone	NCP002343	G10	-38.78	14.24
230	Tropisetron	NCP002343	G11	16.89	37.9
231	Pentoxifylline	NCP002343	H02	-23.31	12.24
232	Pravastatin	NCP002343	H03	-87.49	8.59
233	Valdecoxib	NCP002343	H04	-33.05	8.69
234	Fenoldopam	NCP002343	H05	-79.8	-32.27
235	Adriamycin	NCP002343	H06			-305.42	-285
236	Rosiglitazone maleate	NCP002343	H07	16.62	15.65
237	Mosapride	NCP002343	H08	4.44	-17.03
238	Modafinil	NCP002343	H09	-30.23	15.49
239	Indinavir	NCP002343	H10	-44.23	13.38
240	Ranolazine	NCP002343	H11	-35.29	11.62
241	Nitrendipine	NCP002370	A02		-27.03	-4.72
242	Rutin	NCP002370	A03	21.32	22.92
243	Ritonavir	NCP002370	A04	-35.82	-21.7
244	Pterostilbene	NCP002370	A05		-7.65	-5.67
245	Ticlopidine	NCP002370	A06	12.5	2.75
246	Physostigmine	NCP002370	A07	0.12	-4.5
247	Rizatriptan	NCP002370	A08	-0.44	-2.58
248	Itopride	NCP002370	A09	1.95	-2.33
249	Remacemide	NCP002370	A10		4.81	5.62
250	2-Chloroadenosine	NCP002370	A11	32.47	8.01
251	Saquinavir	NCP002370	B02		-82.7	-24.49
252	Penciclovir	NCP002370	B03	0.01	-3.46
253	Vinorelbine	NCP002370	B04			-106.57	-20.68
254	Roxatidine acetate	NCP002370	B05	8.18	-1.68
255	loxoprofen	NCP002370	B06	10.9	3.13
256	Lobeline	NCP002370	B07	0.65	-4.98
257	Rifapentine	NCP002370	B08		-70.11	-16.69
258	Rifaximin	NCP002370	B09		-77.94	-15.23
259	Altanserin	NCP002370	B10	-10.04	-4.01
260	Ornidazole	NCP002370	B11	12.97	4.65
261	Bifonazole	NCP002370	C02		105.23	67.26
262	Calcitriol	NCP002370	C03		30.25	8.86
263	linezolid	NCP002370	C04	7.07	4.25
264	Brompheniramine	NCP002370	C05		0.5	-1.99
265	Zafirlukast	NCP002370	C06		-96.73	-24.73
266	Doxylamine	NCP002370	C07	0.72	-9.74
267	Loteprednol etabonate	NCP002370	C08	-29.23	-10.93
268	Montelukast	NCP002370	C09		-31.7	12.88
269	Betaxolol	NCP002370	C10	51.84	32.8
270	DMPP	NCP002370	C11	54.28	40.64
271	Sumatriptan	NCP002370	D02	84.55	69.07
272	Diphenoxylate	NCP002370	D03			12.03	-3.74
273	Lomerizine	NCP002370	D04		-3.89	0.09
274	Anagrelide hydrochloride	NCP002370	D05	-4.54	-7.02
275	Terbinafine	NCP002370	D06		-91.09	-31.1
276	Milnacipran	NCP002370	D07	-8.49	-17.2
277	Enalaprilat	NCP002370	D08	-49.26	-17.78
278	Zalcitabine	NCP002370	D09	-96.73	-5.5
279	Indirubin	NCP002370	D10		108.15	25.95
280	Pirenperone	NCP002370	D11	62.73	31.62
281	Exemestane	NCP002370	E02	-57.21	-24.19
282	Felbamate	NCP002370	E03	-7.85	-1.78
283	Efavirenz	NCP002370	E04		40.88	3.77
284	Tegaserod	NCP002370	E05			-63.06	-15.24
285	Isradipine	NCP002370	E06		-6.1	-7.23
286	5-fluoropyrimidine	NCP002370	E07	-9.2	-16.31
287	Donepezil	NCP002370	E08	75.63	94.81
288	Clonidine hydrochloride	NCP002370	E09	-14.29	-12.51
289	Azasetron	NCP002370	E10	-16.82	-8.88
290	Mestranol	NCP002370	E11	-6.71	92.5
291	Nitazoxanide	NCP002370	F02	-226.17	-75.93
292	Droperidol	NCP002370	F03	-13.24	7.31
293	Irbesartan	NCP002370	F04	-16.72	0.6
294	Milrinone	NCP002370	F05	-2.14	5.08
295	Valsartan	NCP002370	F06	-0.98	10.68
296	Chlorpheniramine	NCP002370	F07		10.48	8.73
297	Nimetazepam	NCP002370	F08	-0.15	6.53
298	Otenzepad	NCP002370	F09	13.49	11.17
299	GR 89696	NCP002370	F10	63.52	34.89
300	2-(2-aminoethyl)pyridine	NCP002370	F11	16.91	20.46
301	Diazepam	NCP002370	G02	-14.1	3.78
302	Pentoxifylline	NCP002370	G03	7.19	16.84
303	Repaglinide	NCP002370	G04	-23.67	13.79
304	Cetirizine	NCP002370	G05	9.52	9.72
305	Piroxicam	NCP002370	G06	-2.05	12.1
306	Dofetilide	NCP002370	G07	31.79	19.41
307	Nicorandil	NCP002370	G08	3.17	14.7
308	MK 886	NCP002370	G09		-93.45	51.09
309	Prednisolone hemisuccinate	NCP002370	G10	9.29	10.16
310	Benactyzine	NCP002370	G11	-2.06	-1.85
311	Quetiapine hemifumarate	NCP002370	H02	87.72	129.53
312	Ketorolac	NCP002370	H03	-1.34	16.29
313	Ethylestrenol	NCP002370	H04	-45.47	-2.2
314	Citalopram	NCP002370	H05	38.55	37.45
315	Glycopyrrolate	NCP002370	H06	19.46	7.08
316	Formoterol	NCP002370	H07	12.13	4.59
317	Telmisartan	NCP002370	H08	-61.8	-6.09
318	Etomidate	NCP002370	H09	-8.3	-2.52
319	Diazoxide	NCP002370	H10	-7.06	-1.94
320	Dichloroacetic Acid	NCP002370	H11	13.68	0.66
321	Ubenimex	NCP002397	A02	9.52	-3.09
322	Tryptoline	NCP002397	A03	-20.69	-12.93
323	Epirizole	NCP002397	A04	-10.53	-9.89
324	Dimethoxyphenylethylamine	NCP002397	A05	-12.11	-12.95
325	Dehydrocholic Acid	NCP002397	A06	-5.33	-12.32
326	Medroxyprogesterone	NCP002397	A07	-11.9	-3.11
327	Nafadotride	NCP002397	A08		26.58	7.55
328	Methanesulfonamide	NCP002397	A09	5.78	-6.5
329	Tramadol	NCP002397	A10	-9.71	-1.74
330	Cortisone	NCP002397	A11	4.92	6.27
331	Toremifene	NCP002397	B02		-169.25	74.87
332	Fluphenazine	NCP002397	B03			-2.7	92.63
333	Azauridine	NCP002397	B04	-6.39	-8.68
334	Tinidazole	NCP002397	B05	10.37	-10.75
335	Cefaclor	NCP002397	B06	27.44	-10.83
336	Pinacidil	NCP002397	B07	26.06	-0.57
337	Desoximetasone	NCP002397	B08	-33.03	-17.91
338	Linopirdine	NCP002397	B09	-12.65	-7.93
339	Chlordiazepoxide	NCP002397	B10	23.79	-0.9
340	Cyproheptadine	NCP002397	B11			10.31	-0.63
341	Goserelin	NCP002397	C02	5.36	-6.3
342	Palonosetron	NCP002397	C03	29.72	13.32
343	Cortodoxone	NCP002397	C04	5.54	2.15
344	Jupal	NCP002397	C05	6.47	0.83
345	1-Benzylimidazole	NCP002397	C06	10.68	0.1
346	7-Nitroindazole	NCP002397	C07	5.73	-7.07
347	Chlorpheniramine	NCP002397	C08		7.59	-6.7
348	Beclomethasone	NCP002397	C09	-5.21	-1.41
349	Cefixime	NCP002397	C10	63.49	6.63
350	Homoharringtonine	NCP002397	C11			-172.12	-111.69
351	Secoisolariciresinol	NCP002397	D02	12.46	-3.88
352	Naproxen	NCP002397	D03	-0.61	1.04
353	Nicotinyl Alcohol	NCP002397	D04	-3.31	-9.29
354	Synephrine	NCP002397	D05	2.82	-7.26
355	Duloxetine	NCP002397	D06			-12.88	-5.13
356	5-Methoxytryptamine	NCP002397	D07	4.23	2.58
357	Guanidine	NCP002397	D08	5.31	1.39
358	Omeprazole	NCP002397	D09	5.23	-5.22
359	Cefdinir	NCP002397	D10	22.97	13.46
360	Corticosterone	NCP002397	D11	17.14	20.07
361	Raltitrexed	NCP002397	E02	-1.29	-13.76
362	Mepivacaine	NCP002397	E03	-0.9	-6.4
363	Haloperidol	NCP002397	E04		4.12	-22.34
364	Resveratrol	NCP002397	E05	-127.86	-34.05
365	SureCN3134146	NCP002397	E06	21.76	6.28
366	Phenothiazine	NCP002397	E07		-12.12	4
367	L 694247	NCP002397	E08	-22.69	-1.19
368	Dolasetron	NCP002397	E09	18.09	4.58
369	lofexidine	NCP002397	E10	13.09	9.5
370	Vecuronium Bromide	NCP002397	E11	17.65	13.21
371	Doxapram	NCP002397	F02	14.77	-8.9
372	Benzbromarone	NCP002397	F03		23.73	-1.09
373	Stiripentol	NCP002397	F04	-14.23	-12.04
374	Maltol	NCP002397	F05	8.24	-6.97
375	Bupivacaine	NCP002397	F06	7.03	-1
376	Cladribine	NCP002397	F07			-22.93	-6.7
377	AM 251	NCP002397	F08		-199	-4.99
378	Zolmitriptan	NCP002397	F09	4.7	4.05
379	Balsalazide	NCP002397	F10	19.14	10.74
380	Tibolone	NCP002397	F11	-6.66	6.54
381	RU-24969	NCP002397	G02		-15.48	-5.25
382	Nimodipine	NCP002397	G03		4.79	-13.08
383	Fluperlapine	NCP002397	G04		-16.2	-10.25
384	6-Aminoindazole	NCP002397	G05	-40.91	-23.31
385	Anastrozole	NCP002397	G06	-32.99	-29.63
386	Granisetron	NCP002397	G07	-23.66	-25.33
387	HTMT	NCP002397	G08	21.75	-16.43
388	Tremulacin	NCP002397	G09		-175.84	-46.66
389	Olopatadine	NCP002397	G10	-28.97	-29.3
390	Niacinamide	NCP002397	G11	-38.45	-37.65
391	Brucine	NCP002397	H02		10.99	-2.55
392	Rolitetracycline	NCP002397	H03	-11.13	1.46
393	Oxyphenonium	NCP002397	H04	36.35	-6.1
394	Enrofloxacin	NCP002397	H05	13.47	-3.6
395	Ketotifen	NCP002397	H06		0.04	-11.16
396	Rimcazole	NCP002397	H07			23.07	-5.21
397	Dihydrexidine	NCP002397	H08			-27.61	-13.31
398	Dactinomycin	NCP002397	H09			-201.81	-221.43
399	Itavastain	NCP002397	H10		-74.39	-60.94
400	Nialamide	NCP002397	H11	14.84	2.75
401	Vindesine	NCP002428	A02			-247.87	-193.05
402	Clofazimine	NCP002428	A03			-57.79	0.25
403	Clobenpropit	NCP002428	A04		-2.72	7.15
404	Imatinib mesylate	NCP002428	A05		-34.74	-14.68
405	Telithromycin	NCP002428	A06	10.36	17.73
406	Oxymorphindole	NCP002428	A07			-51.76	-8.56
407	Vincristine	NCP002428	B02			-400.85	-359.19
408	Irinotecan	NCP002428	B03			-139.7	-38.38
409	Huperzine A	NCP002428	B04	-60.72	-19.51
410	Melperone hydrochloride	NCP002428	B05	43.37	39.62
411	CCPA	NCP002428	B06	-64.04	-30.47
412	DuP 697	NCP002428	B07		-109.38	-42.32
413	Lacidipine	NCP002428	C02			-11.17	-1.12
414	Lansoprazole	NCP002428	C03	-72.01	-3.13
415	Sibutramine	NCP002428	C04	-9.24	6.93
416	Parecoxib	NCP002428	C05	-2.95	-1.46
417	PD 81723	NCP002428	C06		-21.76	4.18
418	5-Nonyloxytryptamine	NCP002428	C07			-339.88	-24.57
419	Mirtazapine	NCP002428	D02		-35.67	-26.68
420	Desloratadine	NCP002428	D03			-84.77	-27.95
421	Lorazepam	NCP002428	D04	-31.17	-21.51
422	Pergolide	NCP002428	D05		-15.68	-8.89
423	Stanozolol	NCP002428	D06		42.17	6.49
424	Salmeterol	NCP002428	D07		-32.39	55.34
425	Ampiroxicam	NCP002428	E02	-2.01	12.66
426	Estrone sulfate	NCP002428	E03	10.18	12.48
427	Binospirone	NCP002428	E04	14.14	37.66
428	Atracurium	NCP002428	E05		-82.97	9.54
429	Zaleplon	NCP002428	E06	-15.83	12.25
430	SB 205607	NCP002428	E07		5.91	14.96
431	Glimepiride	NCP002428	F02	-53.98	-12.74
432	Mifepristone	NCP002428	F03		-138.7	-2.68
433	Adenosine	NCP002428	F04	-9.93	3.26
434	Artemethe	NCP002428	F05	-21.64	-5.35
435	Alprostadil	NCP002428	F06	-67.56	-7.23
436	R(+) SCH 23390	NCP002428	F07		-24.32	-16.12
437	Amlodipine	NCP002428	G02			-39.62	-17.13
438	Etoposide	NCP002428	G03			-415.92	-42.26
439	Amiodarone	NCP002428	G04			-267.11	44.23
440	Ebselen	NCP002428	G05			-95.71	130.64
441	Testosterone	NCP002428	G06	-21.98	-6.84
442	Rabeprazole	NCP002428	H02	-69.92	-8.5
443	Sibutramine	NCP002428	H03	-15.86	29.91
444	Mevistatin	NCP002428	H04		-111.91	-87.27
445	CGS-12066B	NCP002428	H05			-50.54	28.11
446	Dehydroepiandrosterone	NCP002428	H06	-57.92	-23.83
447	Procaine	NCP002853	A02	7.69	-5.15
448	Procainamide	NCP002853	A03	19.69	0.39
449	Tolbutamide	NCP002853	A04	20.22	-1.32
450	Clobetasol	NCP002853	A05	-99.59	-30.92
451	Digoxin	NCP002853	A06	22.84	-10.27
452	Cortisol succinate	NCP002853	A07	21.65	3.61
453	Norethisterone acetate	NCP002853	A08	-14.33	-14.97
454	Penicillin G	NCP002853	A09	1.38	-9.79
455	Triamcinolone Acetonide	NCP002853	A10	1.91	-1.87
456	Medrysone	NCP002853	A11	-16.48	-6.04
457	Pyrimethamine	NCP002853	B02	-35.3	-12.25
458	Sulfisoxazole	NCP002853	B03	7.55	-3.5
459	Triamterene	NCP002853	B04	-18.84	0.86
460	Chlorpromazine	NCP002853	B05			-44.76	7.42
461	Estradiol valerate	NCP002853	B06		-229.11	-65.07
462	Indapamide	NCP002853	B07	-12.38	-10.03
463	Norethindrone	NCP002853	B08	-32.03	-0.87
464	Valproic Acid	NCP002853	B09	-29.66	-5.22
465	Timolol	NCP002853	B10	-24.33	-5.6
466	Thalidomide	NCP002853	B11	-26.67	-9.13
467	Propantheline	NCP002853	C02	90.76	36.35
468	Sulfamethoxazole	NCP002853	C03	-1.62	4.33
469	Dopamine	NCP002853	C04		-24.92	3.37
470	Cefazolin	NCP002853	C05	0.95	6.36
471	Edrophonium	NCP002853	C06	10.8	10.49
472	Ipratropium	NCP002853	C07	38.55	21.2
473	Nicotine	NCP002853	C08	10.94	12.29
474	Procyclidine	NCP002853	C09		11.1	12.03
475	Thiabendazole	NCP002853	C10	36.68	14.92
476	Aminolevulinic Acid	NCP002853	C11	-16.06	5.09
477	Probenecid	NCP002853	D02	-6.42	1.66
478	Sulfacetamide	NCP002853	D03	0.16	11.16
479	Amoxapine	NCP002853	D04			-10.83	12.97
480	Captopril	NCP002853	D05	8.41	7.95
481	Fluocinolone Acetonide	NCP002853	D06	9.22	12.85
482	Imipramine	NCP002853	D07		-1.91	7.55
483	Nicardipine	NCP002853	D08			-29.01	8.77
484	Proxymetacaine	NCP002853	D09	97.5	75.75
485	Thioridazine	NCP002853	D10			-157.48	-4.69
486	Carbinoxamine	NCP002853	D11	-28.79	7.35
487	Pralidoxime	NCP002853	E02	-3.83	-4.96
488	Sulfinpyrazone	NCP002853	E03	-6.8	-3.76
489	Vidarabine	NCP002853	E04		-12.91	-2.31
490	Chlorambucil	NCP002853	E05	-104.7	-18.6
491	Flurbiprofen	NCP002853	E06	-6.14	1.83
492	Labetalol	NCP002853	E07		-15.31	-5.18
493	Nabumetone	NCP002853	E08	14.08	5.81
494	Naloxone	NCP002853	E09	-10.79	-2.82
495	Altretamine	NCP002853	E10	-13.88	-1.11
496	Demeclocycline	NCP002853	E11	-21.02	-7.53
497	Primidone	NCP002853	F02	15.59	1.4
498	Sulindac	NCP002853	F03	-11.15	0.59
499	Atenolol	NCP002853	F04	86.24	31.51
500	Cefoxitin	NCP002853	F05	0.14	4.07
501	Glipizide	NCP002853	F06	8.41	6.43
502	Loperamide	NCP002853	F07			-17.52	-0.19
503	Oxybutynin	NCP002853	F08		91.6	55.85
504	Spectinomycin	NCP002853	F09	18.94	7.71
505	Phylloquinone	NCP002853	F10	-25.39	17.43
506	Hydrocortisone buteprate	NCP002853	F11	13.53	19.44
507	Propylthiouracil	NCP002853	G02	11.67	-0.88
508	Sancycline	NCP002853	G03	27.36	1.78
509	Tamoxifen	NCP002853	G04			-49.82	116.63
510	Danazol	NCP002853	G05		24.12	9.43
511	Gemfibrozil	NCP002853	G06	16.12	0.66
512	Midodrine	NCP002853	G07	6.27	-2.53
513	Pyridostigmine Bromide	NCP002853	G08	21.45	-0.46
514	Tropicamide	NCP002853	G09	7.19	1.23
515	Erythromycin Ethylsuccinate	NCP002853	G10	8.74	1.01
516	Selegiline	NCP002853	G11	11.17	0.64
517	Pyrazinamide	NCP002853	H02	-1.13	-8.09
518	Theophylline	NCP002853	H03	6.94	-11.97
519	Bumetanide	NCP002853	H04	-11.6	-20.17
520	Diltiazem	NCP002853	H05		-2.43	-12.18
521	Glyburide	NCP002853	H06	-20.16	-19.46
522	Medroxyprogesterone acetate	NCP002853	H07	-36.73	-30.45
523	Propafenone	NCP002853	H08		-3.26	-15.16
524	Tolazamide	NCP002853	H09	-2.03	-14.18
525	Phenoxybenzamine	NCP002853	H10	35.36	-10.99
526	Nafcillin	NCP002853	H11	0.11	-20.46
527	Doxepin	NCP002859	A02		36.03	2.68
528	Folic acid	NCP002859	A03	-12.93	-16.11
529	Norfloxacin	NCP002859	A04	-12.99	-20.21
530	Promethazine	NCP002859	A05			-33.6	-26.37
531	Ranitidine	NCP002859	A06	-7.86	-29.44
532	Chenodeoxycholic Acid	NCP002859	A07	-7.89	-24.3
533	Triiodothyronine	NCP002859	A08	-37.83	-36.32
534	Chlorpropamide	NCP002859	A09	-19.03	-27.77
535	Hydroxyzine pamoate salt	NCP002859	A10	16.58	106.04
536	Metoclopramide	NCP002859	A11	-26.16	-21.43
537	Dipyridamole	NCP002859	B02	-27.25	13.5
538	Hydrocortisone	NCP002859	B03	-21.62	2.27
539	Nadolol	NCP002859	B04	-35.01	-14.42
540	Perphenazine	NCP002859	B05			78.97	95.65
541	Rifampicin	NCP002859	B06	-187.7	-69.7
542	Dapsone	NCP002859	B07	-22.22	-13.24
543	Hydroflumethiazide	NCP002859	B08	-38.98	-24.5
544	Dicyclomine	NCP002859	B09		32.13	-5.52
545	Hexachlorophene	NCP002859	B10			-261.16	-122.43
546	Methyldopa	NCP002859	B11	-93.77	-37.68
547	Propofol	NCP002859	C02	0.36	-0.89
548	Hydrocortisone	NCP002859	C03	-11.84	-0.01
549	Orphenadrine	NCP002859	C04		7.36	-0.92
550	Prednisolone	NCP002859	C05	-15.65	-21.9
551	Retinoic Acid	NCP002859	C06		127.6	-22.95
552	Amantadine	NCP002859	C07	-19.92	-21.4
553	Amitriptyline	NCP002859	C08		-23.48	-6
554	Chloroxine	NCP002859	C09			-406.81	-87.07
555	Isoniazid	NCP002859	C10	3.11	-8.74
556	Nitrofurantoin	NCP002859	C11	-72.17	-26.19
557	Ethacrynic Acid	NCP002859	D02		-192.03	-23.74
558	Ibuprofen	NCP002859	D03	-9.84	11.99
559	Ofloxacin	NCP002859	D04	-3.81	3.83
560	Prilocaine	NCP002859	D05	-1.15	2.7
561	Spironolactone	NCP002859	D06	-65.05	-13.02
562	Warfarin	NCP002859	D07	-1.95	-4.32
563	Busulfan	NCP002859	D08	-6.17	2.3
564	Diflunisal	NCP002859	D09		5.6	0.3
565	Isoxsuprine	NCP002859	D10	2.19	13.15
566	Nortriptyline	NCP002859	D11			-28.09	2.3
567	Flutamide	NCP002859	E02	-38.48	2.74
568	Ketoprofen	NCP002859	E03	-29.15	0.75
569	Pindolol	NCP002859	E04	-35.56	-2.9
570	Prednisone	NCP002859	E05	-47.37	-4.47
571	Trimethoprim	NCP002859	E06	-40.83	-30.46
572	Acetazolamide	NCP002859	E07	-43.78	-8.68
573	Chlorzoxazone	NCP002859	E08	-44.2	-10.93
574	Econazole	NCP002859	E09		-178.38	89.96
575	Isoproterenol	NCP002859	E10	-147.81	-19.53
576	Naphazoline	NCP002859	E11	-45.41	-4.8
577	Fenofibrate	NCP002859	F02	-62.31	31.53
578	Minocycline	NCP002859	F03	-13.3	10.93
579	Praziquantel	NCP002859	F04	-9.49	0.58
580	Penicillamine	NCP002859	F05	5.97	-0.01
581	Tyzine	NCP002859	F06	0.29	-5.98
582	Allopurinol	NCP002859	F07	-5.5	-5.61
583	Chlorothiazide	NCP002859	F08	-11.84	-11.08
584	Ethionamide	NCP002859	F09	7.6	-7.92
585	Triclosan	NCP002859	F10		-278.36	8.62
586	Niacin	NCP002859	F11	3.61	-3.57
587	Furosemide	NCP002859	G02	-5.99	6.02
588	Miconazole	NCP002859	G03		-295.15	43.17
589	4-Phenylbutyric acid	NCP002859	G04	-4.1	9.03
590	Piperacillin	NCP002859	G05	-7.87	2.02
591	Thyroxine	NCP002859	G06	-185.61	-26.72
592	Hyoscyamine	NCP002859	G07	39.05	31.35
593	Cimetidine	NCP002859	G08	-11.13	2.93
594	Methocarbamol	NCP002859	G09	-3.67	2.79
595	Mefenamic Acid	NCP002859	G10	-22.31	-4.03
596	Orphenadrine	NCP002859	G11		31.07	22.28
597	5-Fluorouracil	NCP002859	H02			-21.3	-10.75
598	Metyrapone	NCP002859	H03	-15.04	9.91
599	Prednisolone acetate	NCP002859	H04	-37.1	-3.31
600	Quinine	NCP002859	H05	-65.52	-22.89
601	Trihexyphenidyl	NCP002859	H06	-45.64	-19.06
602	Nalidixic Acid	NCP002859	H07	-17.1	-14.9
603	Carisoprodol	NCP002859	H08	-33.03	-33
604	Hydrochlorothiazide	NCP002859	H09	-46.03	-36
605	AC1LEM8E	NCP002859	H10	-16.1	-29.2
606	Oxytetracycline	NCP002859	H11	-36.66	-42.73
607	Primaquine	NCP002869	A02		-37.51	-9.96
608	Albendazole	NCP002869	A03		-111.45	-27.09
609	Floxuridine	NCP002869	A04		-23.64	-13.49
610	Clomiphene	NCP002869	A05		-375.87	51.5
611	Mebendazole	NCP002869	A06			-139.14	-29.92
612	Ganciclovir	NCP002869	A07	-9.74	3.75
613	Paroxetine	NCP002869	A08			-15.89	-4.52
614	Eszopiclone	NCP002869	A09	-10.16	-2.94
615	Epinephrine	NCP002869	A10	-15.03	-7.56
616	Carbamazepine	NCP002869	A11	-13.7	-5.2
617	Oxacillin	NCP002869	B02	-26.13	-14.85
618	Griseofulvin	NCP002869	B03	-53.37	-7.21
619	Mitoxantrone	NCP002869	B04			-489.3	-572.24
620	Phentolamine	NCP002869	B05	-82.67	-17.92
621	Meclizine	NCP002869	B06		-378.77	96.69
622	Mesna	NCP002869	B07	-38.64	-45.99
623	Remergil	NCP002869	B08	-63.54	-49.26
624	Bendroflumethiazide	NCP002869	B09	-47.6	-41.72
625	Azacitidine	NCP002869	B10	-130.88	-59.13
626	Memantine	NCP002869	B11	-100.18	-64.43
627	Doxycycline	NCP002869	C02	-18.58	4.22
628	Lincomycin	NCP002869	C03	-2.89	12.61
629	Enalapril	NCP002869	C04	-8.91	8.8
630	Fludarabine	NCP002869	C05	-12.58	18.67
631	Flecainide	NCP002869	C06			-243.65	2.3
632	Meclofenamic acid	NCP002869	C07	-2.11	14.08
633	Etomidate	NCP002869	C08	-7.06	10.14
634	Raloxifene	NCP002869	C09			-62.13	91.86
635	Buspirone	NCP002869	C10	38.12	11.23
636	Desipramine	NCP002869	C11			-5.28	8.91
637	Beclomethasone	NCP002869	D02	-191.25	-121.44
638	Methazolamide	NCP002869	D03	-40.02	-29
639	Budesonide	NCP002869	D04	-2.22	20.19
640	Testosterone	NCP002869	D05	-67.98	23.13
641	Phenytoin	NCP002869	D06	-26.17	-25.23
642	Fluconazole	NCP002869	D07	-44.2	0.9
643	Molindone	NCP002869	D08	-34.43	1.59
644	Zidovudine	NCP002869	D09	-41.16	-29.43
645	Rimantadine	NCP002869	D10		-11.2	-17.17
646	Mexiletine	NCP002869	D11	-7.37	-15.19
647	Cromolyn Sodium	NCP002869	E02	3.72	-2.96
648	Terbutaline	NCP002869	E03	12.09	8.92
649	Ramipril	NCP002869	E04	-1.12	2.48
650	Isotretinoin	NCP002869	E05	-6.17	-19.17
651	Acetylcholine	NCP002869	E06	-7.7	-4.4
652	Metaproterenol	NCP002869	E07	3.52	-0.68
653	Fluvastatin	NCP002869	E08			-73.36	-66.1
654	Clozapine	NCP002869	E09		-39.27	-5.64
655	Podophyllotoxin	NCP002869	E10			-375.17	-271.38
656	Disopyramide	NCP002869	E11	-11.22	-10.07
657	Tolazoline	NCP002869	F02	-19.27	-2.44
658	Mupirocin	NCP002869	F03	0.04	-2.85
659	Methylprednisolone acetate	NCP002869	F04	-59.49	3.59
660	Methimazole	NCP002869	F05	-20.35	-0.16
661	Dantrolene sodium salt dihydrate	NCP002869	F06	-54.95	-16.03
662	Methoxsalen	NCP002869	F07	-33.29	-13.94
663	Bethanechol	NCP002869	F08	-21.7	-1.04
664	Ampicillin	NCP002869	F09	-36.24	-10.93
665	Cycloserine	NCP002869	F10	-22.95	-13.84
666	Stavudine	NCP002869	F11	-35.1	-21.57
667	Mercaptopurine	NCP002869	G02	-5.58	3.57
668	Fluocinonide	NCP002869	G03	-24.38	12.43
669	Norepinephrine	NCP002869	G04	-77.98	-1.93
670	Zonisamide	NCP002869	G05	4.29	5.93
671	Dexamethasone	NCP002869	G06	-24.5	1.07
672	Chloramphenicol	NCP002869	G07	1.12	9.31
673	Cefuroxime	NCP002869	G08	13.94	13.51
674	Acebutolol	NCP002869	G09	-5.44	7.75
675	Cortisone acetate	NCP002869	G10	4.09	8.55
676	Doxazosin	NCP002869	G11		-27.23	1.97
677	Azathioprine	NCP002869	H02	-94.25	-21.19
678	Mefloquine	NCP002869	H03			-134.17	-20.47
679	Amcinonide	NCP002869	H04	-10.17	18.1
680	Brimonidine	NCP002869	H05	8.79	21.89
681	Benzatropine	NCP002869	H06		102.27	122.96
682	Tizanidine	NCP002869	H07	-4.2	13.67
683	Cyclophosphamide	NCP002869	H08	5.08	16.49
684	Amoxicillin	NCP002869	H09	-7	17.86
685	Clomipramine	NCP002869	H10			-59.94	18.51
686	Minoxidil	NCP002869	H11	-4.17	13.42
687	Propranolol	NCP002879	A02		-14.47	0.38
688	Ethambutol	NCP002879	A03	-11.93	2.19
689	Clopidogrel	NCP002879	A04		-14.95	-4.03
690	Citalopram	NCP002879	A05	6.49	30.35
691	Simvastatin	NCP002879	A06		-139.85	-105.13
692	Carbidopa	NCP002879	A07	-120.65	-35.63
693	Ribavirin	NCP002879	B02		6.66	8.6
694	Virlix	NCP002879	B03	-0.36	3.44
695	Cefotaxime	NCP002879	B04	8.49	9.85
696	Azithromycin	NCP002879	B05			-7.23	8.18
697	Rifabutin	NCP002879	B06		-15.62	-0.04
698	Terazosin	NCP002879	C02	-37.22	-10.81
699	Dicloxacillin	NCP002879	C03	-16.88	-0.73
700	Lamivudine	NCP002879	C04	-9.77	2.91
701	Lovastatin	NCP002879	C05		-93.23	-70.89
702	Felodipine	NCP002879	C06			0.83	-8.12
703	Chlorthalidone	NCP002879	D02	-2.03	-5.81
704	Meloxicam	NCP002879	D03	1.38	-8.54
705	Ondansetron	NCP002879	D04	3.48	3.02
706	Aminoglutethimide	NCP002879	D05	-7.65	-11
707	Quinapril	NCP002879	D06	-12.19	2.2
708	Methylprednisolone	NCP002879	E02	-32.24	-2.56
709	Adriamycin	NCP002879	E03			-378.08	-357.4
710	Dexamethazone	NCP002879	E04	-8.31	-1.26
711	Fluoxetine hydrochloride	NCP002879	E05			10.68	13
712	Acitretin	NCP002879	E06	51.38	68.65
713	Phenelzine	NCP002879	F02	-4.16	3.73
714	Rifapentine	NCP002879	F03		-118.18	-18.56
715	Celecoxib	NCP002879	F04	9.03	14.8
716	Azmacort	NCP002879	F05	-114.49	24.22
717	Fexofenadine	NCP002879	F06	-7.3	-2.52
718	Naltrexone	NCP002879	G02	-5.6	12.82
719	Penicillin V	NCP002879	G03	6.39	14.63
720	Mafenide	NCP002879	G04	9.96	28.62
721	Acyclovir	NCP002879	G05	4.25	21.17
722	Fluorometholone	NCP002879	G06	-24.3	9.27
723	Glycopyrrolate	NCP002879	H02	27.64	26.7
724	Gatifloxacin	NCP002879	H03	24.57	34.56
725	Thiothixene	NCP002879	H04			24.01	45.94
726	Etodolac	NCP002879	H05	7.54	20.92
727	Sertraline	NCP002879	H06			-133.45	-13.21
